# Supplementary material for: Do holes in long-lasting insecticidal nets compromise their efficacy against pyrethroid resistant Anopheles gambiae and Culex quinquefasciatus? Results from a release–recapture study in experimental huts
Source: Malar J. 2015 Aug 28;14:332. doi: 10.1186/s12936-015-0836-7 (PMC4551388; doi:10.1186/s12936-015-0836-7)
Supplement: Additional file 2: — Data from experiments. [file 12936_2015_836_MOESM2_ESM.xls]

## Sheet: release_recapture
Date	Nuit	Type de nets	Souche	Surface trou	Numéro case	Nombre de trous	hole index	Réplique	Numéro captureur	Localisation	Etat_vivant	Etat_mort	Etat_mort24h	Gorgement	nb
2012-02-14	1	0	0	0	1	0	0	1	1	0	1	0	0	0	0
2012-02-14	1	0	0	3	2	5	5	1	2	0	1	0	0	0	1
2012-02-14	1	0	0	3	3	10	10	1	3	0	1	0	0	0	3
2012-02-14	1	0	0	3	4	25	25	1	4	0	1	0	0	0	5
2012-02-14	1	0	0	3	5	45	45	1	5	0	1	0	0	0	7
2012-02-14	1	0	0	3	6	75	75	1	6	0	1	0	0	0	6
2012-02-14	1	2	0	NA	7	NA	NA	1	7	0	1	0	0	0	0
2012-02-16	2	0	0	0	1	0	0	1	2	0	1	0	0	0	0
2012-02-16	2	0	0	30	2	5	50	1	3	0	1	0	0	0	5
2012-02-16	2	0	0	30	3	10	100	1	4	0	1	0	0	0	8
2012-02-16	2	0	0	30	4	25	250	1	5	0	1	0	0	0	8
2012-02-16	2	0	0	30	5	45	450	1	6	0	1	0	0	0	15
2012-02-16	2	0	0	30	6	75	750	1	7	0	1	0	0	0	9
2012-02-16	2	2	0	NA	7	NA	NA	1	1	0	1	0	0	0	0
2012-02-17	3	0	0	0	1	0	0	1	3	0	1	0	0	0	0
2012-02-17	3	0	0	300	2	5	498	1	4	0	1	0	0	0	6
2012-02-17	3	0	0	300	3	10	996	1	5	0	1	0	0	0	6
2012-02-17	3	0	0	300	4	25	2490	1	6	0	1	0	0	0	7
2012-02-17	3	0	0	300	5	45	4482	1	7	0	1	0	0	0	5
2012-02-17	3	0	0	300	6	75	7470	1	1	0	1	0	0	0	4
2012-02-17	3	2	0	NA	7	NA	NA	1	2	0	1	0	0	0	0
2012-02-23	1	0	0	0	1	0	0	2	4	0	1	0	0	0	0
2012-02-23	1	0	0	3	2	5	5	2	5	0	1	0	0	0	0
2012-02-23	1	0	0	3	3	10	10	2	6	0	1	0	0	0	3
2012-02-23	1	0	0	3	4	25	25	2	7	0	1	0	0	0	4
2012-02-23	1	0	0	3	5	45	45	2	1	0	1	0	0	0	4
2012-02-23	1	0	0	3	6	75	75	2	2	0	1	0	0	0	8
2012-02-23	1	2	0	NA	7	NA	NA	2	3	0	1	0	0	0	0
2012-02-24	2	0	0	0	1	0	0	2	5	0	1	0	0	0	2
2012-02-24	2	0	0	30	2	5	50	2	6	0	1	0	0	0	6
2012-02-24	2	0	0	30	3	10	100	2	7	0	1	0	0	0	8
2012-02-24	2	0	0	30	4	25	250	2	1	0	1	0	0	0	5
2012-02-24	2	0	0	30	5	45	450	2	2	0	1	0	0	0	4
2012-02-24	2	0	0	30	6	75	750	2	3	0	1	0	0	0	9
2012-02-24	2	2	0	NA	7	NA	NA	2	4	0	1	0	0	0	0
2012-02-25	3	0	0	0	1	0	0	2	6	0	1	0	0	0	0
2012-02-25	3	0	0	300	2	5	498	2	7	0	1	0	0	0	9
2012-02-25	3	0	0	300	3	10	996	2	1	0	1	0	0	0	5
2012-02-25	3	0	0	300	4	25	2490	2	2	0	1	0	0	0	5
2012-02-25	3	0	0	300	5	45	4482	2	3	0	1	0	0	0	3
2012-02-25	3	0	0	300	6	75	7470	2	4	0	1	0	0	0	2
2012-02-25	3	2	0	NA	7	NA	NA	2	5	0	1	0	0	0	0
2012-03-10	1	1	0	0	1	0	0	1	1	0	1	0	0	0	0
2012-03-10	1	1	0	3	2	5	5	1	2	0	1	0	0	0	0
2012-03-10	1	1	0	3	3	10	10	1	3	0	1	0	0	0	0
2012-03-10	1	1	0	3	4	25	25	1	4	0	1	0	0	0	0
2012-03-10	1	1	0	3	5	45	45	1	5	0	1	0	0	0	0
2012-03-10	1	1	0	3	6	75	75	1	6	0	1	0	0	0	0
2012-03-10	1	2	0	NA	7	NA	NA	1	7	0	1	0	0	0	0
2012-03-11	2	1	0	0	1	0	0	1	2	0	1	0	0	0	0
2012-03-11	2	1	0	30	2	5	50	1	3	0	1	0	0	0	0
2012-03-11	2	1	0	30	3	10	100	1	4	0	1	0	0	0	0
2012-03-11	2	1	0	30	4	25	250	1	5	0	1	0	0	0	0
2012-03-11	2	1	0	30	5	45	450	1	6	0	1	0	0	0	0
2012-03-11	2	1	0	30	6	75	750	1	7	0	1	0	0	0	0
2012-03-11	2	2	0	NA	7	NA	NA	1	1	0	1	0	0	0	0
2012-03-12	3	1	0	0	1	0	0	1	3	0	1	0	0	0	0
2012-03-12	3	1	0	300	2	5	498	1	4	0	1	0	0	0	0
2012-03-12	3	1	0	300	3	10	996	1	5	0	1	0	0	0	0
2012-03-12	3	1	0	300	4	25	2490	1	6	0	1	0	0	0	0
2012-03-12	3	1	0	300	5	45	4482	1	7	0	1	0	0	0	0
2012-03-12	3	1	0	300	6	75	7470	1	1	0	1	0	0	0	0
2012-03-12	3	2	0	NA	7	NA	NA	1	2	0	1	0	0	0	0
2012-03-16	1	1	0	0	1	0	0	2	6	0	1	0	0	0	0
2012-03-16	1	1	0	3	2	5	5	2	7	0	1	0	0	0	0
2012-03-16	1	1	0	3	3	10	10	2	1	0	1	0	0	0	0
2012-03-16	1	1	0	3	4	25	25	2	2	0	1	0	0	0	0
2012-03-16	1	1	0	3	5	45	45	2	3	0	1	0	0	0	0
2012-03-16	1	1	0	3	6	75	75	2	4	0	1	0	0	0	0
2012-03-16	1	2	0	NA	7	NA	NA	2	5	0	1	0	0	0	0
2012-03-17	2	1	0	0	1	0	0	2	7	0	1	0	0	0	0
2012-03-17	2	1	0	30	2	5	50	2	1	0	1	0	0	0	0
2012-03-17	2	1	0	30	3	10	100	2	2	0	1	0	0	0	0
2012-03-17	2	1	0	30	4	25	250	2	3	0	1	0	0	0	0
2012-03-17	2	1	0	30	5	45	450	2	4	0	1	0	0	0	0
2012-03-17	2	1	0	30	6	75	750	2	5	0	1	0	0	0	0
2012-03-17	2	2	0	NA	7	NA	NA	2	6	0	1	0	0	0	0
2012-03-18	3	1	0	0	1	0	0	2	1	0	1	0	0	0	0
2012-03-18	3	1	0	300	2	5	498	2	2	0	1	0	0	0	0
2012-03-18	3	1	0	300	3	10	996	2	3	0	1	0	0	0	0
2012-03-18	3	1	0	300	4	25	2490	2	4	0	1	0	0	0	0
2012-03-18	3	1	0	300	5	45	4482	2	5	0	1	0	0	0	0
2012-03-18	3	1	0	300	6	75	7470	2	6	0	1	0	0	0	0
2012-03-18	3	2	0	NA	7	NA	NA	2	7	0	1	0	0	0	0
2012-02-14	1	0	0	0	1	0	0	1	1	0	1	0	0	1	0
2012-02-14	1	0	0	3	2	5	5	1	2	0	1	0	0	1	2
2012-02-14	1	0	0	3	3	10	10	1	3	0	1	0	0	1	2
2012-02-14	1	0	0	3	4	25	25	1	4	0	1	0	0	1	3
2012-02-14	1	0	0	3	5	45	45	1	5	0	1	0	0	1	4
2012-02-14	1	0	0	3	6	75	75	1	6	0	1	0	0	1	2
2012-02-14	1	2	0	NA	7	NA	NA	1	7	0	1	0	0	1	0
2012-02-16	2	0	0	0	1	0	0	1	2	0	1	0	0	1	0
2012-02-16	2	0	0	30	2	5	50	1	3	0	1	0	0	1	1
2012-02-16	2	0	0	30	3	10	100	1	4	0	1	0	0	1	2
2012-02-16	2	0	0	30	4	25	250	1	5	0	1	0	0	1	4
2012-02-16	2	0	0	30	5	45	450	1	6	0	1	0	0	1	1
2012-02-16	2	0	0	30	6	75	750	1	7	0	1	0	0	1	1
2012-02-16	2	2	0	NA	7	NA	NA	1	1	0	1	0	0	1	0
2012-02-17	3	0	0	0	1	0	0	1	3	0	1	0	0	1	0
2012-02-17	3	0	0	300	2	5	498	1	4	0	1	0	0	1	0
2012-02-17	3	0	0	300	3	10	996	1	5	0	1	0	0	1	3
2012-02-17	3	0	0	300	4	25	2490	1	6	0	1	0	0	1	1
2012-02-17	3	0	0	300	5	45	4482	1	7	0	1	0	0	1	0
2012-02-17	3	0	0	300	6	75	7470	1	1	0	1	0	0	1	0
2012-02-17	3	2	0	NA	7	NA	NA	1	2	0	1	0	0	1	0
2012-02-23	1	0	0	0	1	0	0	2	4	0	1	0	0	1	0
2012-02-23	1	0	0	3	2	5	5	2	5	0	1	0	0	1	0
2012-02-23	1	0	0	3	3	10	10	2	6	0	1	0	0	1	0
2012-02-23	1	0	0	3	4	25	25	2	7	0	1	0	0	1	0
2012-02-23	1	0	0	3	5	45	45	2	1	0	1	0	0	1	0
2012-02-23	1	0	0	3	6	75	75	2	2	0	1	0	0	1	0
2012-02-23	1	2	0	NA	7	NA	NA	2	3	0	1	0	0	1	0
2012-02-24	2	0	0	0	1	0	0	2	5	0	1	0	0	1	0
2012-02-24	2	0	0	30	2	5	50	2	6	0	1	0	0	1	2
2012-02-24	2	0	0	30	3	10	100	2	7	0	1	0	0	1	0
2012-02-24	2	0	0	30	4	25	250	2	1	0	1	0	0	1	0
2012-02-24	2	0	0	30	5	45	450	2	2	0	1	0	0	1	0
2012-02-24	2	0	0	30	6	75	750	2	3	0	1	0	0	1	0
2012-02-24	2	2	0	NA	7	NA	NA	2	4	0	1	0	0	1	0
2012-02-25	3	0	0	0	1	0	0	2	6	0	1	0	0	1	0
2012-02-25	3	0	0	300	2	5	498	2	7	0	1	0	0	1	0
2012-02-25	3	0	0	300	3	10	996	2	1	0	1	0	0	1	0
2012-02-25	3	0	0	300	4	25	2490	2	2	0	1	0	0	1	1
2012-02-25	3	0	0	300	5	45	4482	2	3	0	1	0	0	1	0
2012-02-25	3	0	0	300	6	75	7470	2	4	0	1	0	0	1	0
2012-02-25	3	2	0	NA	7	NA	NA	2	5	0	1	0	0	1	0
2012-03-10	1	1	0	0	1	0	0	1	1	0	1	0	0	1	0
2012-03-10	1	1	0	3	2	5	5	1	2	0	1	0	0	1	0
2012-03-10	1	1	0	3	3	10	10	1	3	0	1	0	0	1	0
2012-03-10	1	1	0	3	4	25	25	1	4	0	1	0	0	1	0
2012-03-10	1	1	0	3	5	45	45	1	5	0	1	0	0	1	0
2012-03-10	1	1	0	3	6	75	75	1	6	0	1	0	0	1	0
2012-03-10	1	2	0	NA	7	NA	NA	1	7	0	1	0	0	1	0
2012-03-11	2	1	0	0	1	0	0	1	2	0	1	0	0	1	0
2012-03-11	2	1	0	30	2	5	50	1	3	0	1	0	0	1	0
2012-03-11	2	1	0	30	3	10	100	1	4	0	1	0	0	1	0
2012-03-11	2	1	0	30	4	25	250	1	5	0	1	0	0	1	0
2012-03-11	2	1	0	30	5	45	450	1	6	0	1	0	0	1	0
2012-03-11	2	1	0	30	6	75	750	1	7	0	1	0	0	1	0
2012-03-11	2	2	0	NA	7	NA	NA	1	1	0	1	0	0	1	0
2012-03-12	3	1	0	0	1	0	0	1	3	0	1	0	0	1	0
2012-03-12	3	1	0	300	2	5	498	1	4	0	1	0	0	1	0
2012-03-12	3	1	0	300	3	10	996	1	5	0	1	0	0	1	0
2012-03-12	3	1	0	300	4	25	2490	1	6	0	1	0	0	1	0
2012-03-12	3	1	0	300	5	45	4482	1	7	0	1	0	0	1	0
2012-03-12	3	1	0	300	6	75	7470	1	1	0	1	0	0	1	0
2012-03-12	3	2	0	NA	7	NA	NA	1	2	0	1	0	0	1	0
2012-03-16	1	1	0	0	1	0	0	2	6	0	1	0	0	1	0
2012-03-16	1	1	0	3	2	5	5	2	7	0	1	0	0	1	0
2012-03-16	1	1	0	3	3	10	10	2	1	0	1	0	0	1	0
2012-03-16	1	1	0	3	4	25	25	2	2	0	1	0	0	1	0
2012-03-16	1	1	0	3	5	45	45	2	3	0	1	0	0	1	0
2012-03-16	1	1	0	3	6	75	75	2	4	0	1	0	0	1	0
2012-03-16	1	2	0	NA	7	NA	NA	2	5	0	1	0	0	1	0
2012-03-17	2	1	0	0	1	0	0	2	7	0	1	0	0	1	0
2012-03-17	2	1	0	30	2	5	50	2	1	0	1	0	0	1	0
2012-03-17	2	1	0	30	3	10	100	2	2	0	1	0	0	1	0
2012-03-17	2	1	0	30	4	25	250	2	3	0	1	0	0	1	0
2012-03-17	2	1	0	30	5	45	450	2	4	0	1	0	0	1	0
2012-03-17	2	1	0	30	6	75	750	2	5	0	1	0	0	1	0
2012-03-17	2	2	0	NA	7	NA	NA	2	6	0	1	0	0	1	0
2012-03-18	3	1	0	0	1	0	0	2	1	0	1	0	0	1	0
2012-03-18	3	1	0	300	2	5	498	2	2	0	1	0	0	1	0
2012-03-18	3	1	0	300	3	10	996	2	3	0	1	0	0	1	0
2012-03-18	3	1	0	300	4	25	2490	2	4	0	1	0	0	1	0
2012-03-18	3	1	0	300	5	45	4482	2	5	0	1	0	0	1	0
2012-03-18	3	1	0	300	6	75	7470	2	6	0	1	0	0	1	0
2012-03-18	3	2	0	NA	7	NA	NA	2	7	0	1	0	0	1	0
2012-02-14	1	0	0	0	1	0	0	1	1	0	0	1	0	0	0
2012-02-14	1	0	0	3	2	5	5	1	2	0	0	1	0	0	0
2012-02-14	1	0	0	3	3	10	10	1	3	0	0	1	0	0	0
2012-02-14	1	0	0	3	4	25	25	1	4	0	0	1	0	0	0
2012-02-14	1	0	0	3	5	45	45	1	5	0	0	1	0	0	0
2012-02-14	1	0	0	3	6	75	75	1	6	0	0	1	0	0	0
2012-02-14	1	2	0	NA	7	NA	NA	1	7	0	0	1	0	0	0
2012-02-16	2	0	0	0	1	0	0	1	2	0	0	1	0	0	0
2012-02-16	2	0	0	30	2	5	50	1	3	0	0	1	0	0	0
2012-02-16	2	0	0	30	3	10	100	1	4	0	0	1	0	0	0
2012-02-16	2	0	0	30	4	25	250	1	5	0	0	1	0	0	0
2012-02-16	2	0	0	30	5	45	450	1	6	0	0	1	0	0	0
2012-02-16	2	0	0	30	6	75	750	1	7	0	0	1	0	0	0
2012-02-16	2	2	0	NA	7	NA	NA	1	1	0	0	1	0	0	0
2012-02-17	3	0	0	0	1	0	0	1	3	0	0	1	0	0	0
2012-02-17	3	0	0	300	2	5	498	1	4	0	0	1	0	0	0
2012-02-17	3	0	0	300	3	10	996	1	5	0	0	1	0	0	0
2012-02-17	3	0	0	300	4	25	2490	1	6	0	0	1	0	0	0
2012-02-17	3	0	0	300	5	45	4482	1	7	0	0	1	0	0	0
2012-02-17	3	0	0	300	6	75	7470	1	1	0	0	1	0	0	0
2012-02-17	3	2	0	NA	7	NA	NA	1	2	0	0	1	0	0	0
2012-02-23	1	0	0	0	1	0	0	2	4	0	0	1	0	0	0
2012-02-23	1	0	0	3	2	5	5	2	5	0	0	1	0	0	0
2012-02-23	1	0	0	3	3	10	10	2	6	0	0	1	0	0	0
2012-02-23	1	0	0	3	4	25	25	2	7	0	0	1	0	0	0
2012-02-23	1	0	0	3	5	45	45	2	1	0	0	1	0	0	0
2012-02-23	1	0	0	3	6	75	75	2	2	0	0	1	0	0	0
2012-02-23	1	2	0	NA	7	NA	NA	2	3	0	0	1	0	0	0
2012-02-24	2	0	0	0	1	0	0	2	5	0	0	1	0	0	0
2012-02-24	2	0	0	30	2	5	50	2	6	0	0	1	0	0	0
2012-02-24	2	0	0	30	3	10	100	2	7	0	0	1	0	0	0
2012-02-24	2	0	0	30	4	25	250	2	1	0	0	1	0	0	0
2012-02-24	2	0	0	30	5	45	450	2	2	0	0	1	0	0	0
2012-02-24	2	0	0	30	6	75	750	2	3	0	0	1	0	0	0
2012-02-24	2	2	0	NA	7	NA	NA	2	4	0	0	1	0	0	0
2012-02-25	3	0	0	0	1	0	0	2	6	0	0	1	0	0	0
2012-02-25	3	0	0	300	2	5	498	2	7	0	0	1	0	0	0
2012-02-25	3	0	0	300	3	10	996	2	1	0	0	1	0	0	0
2012-02-25	3	0	0	300	4	25	2490	2	2	0	0	1	0	0	0
2012-02-25	3	0	0	300	5	45	4482	2	3	0	0	1	0	0	0
2012-02-25	3	0	0	300	6	75	7470	2	4	0	0	1	0	0	0
2012-02-25	3	2	0	NA	7	NA	NA	2	5	0	0	1	0	0	0
2012-03-10	1	1	0	0	1	0	0	1	1	0	0	1	0	0	0
2012-03-10	1	1	0	3	2	5	5	1	2	0	0	1	0	0	0
2012-03-10	1	1	0	3	3	10	10	1	3	0	0	1	0	0	0
2012-03-10	1	1	0	3	4	25	25	1	4	0	0	1	0	0	0
2012-03-10	1	1	0	3	5	45	45	1	5	0	0	1	0	0	0
2012-03-10	1	1	0	3	6	75	75	1	6	0	0	1	0	0	1
2012-03-10	1	2	0	NA	7	NA	NA	1	7	0	0	1	0	0	0
2012-03-11	2	1	0	0	1	0	0	1	2	0	0	1	0	0	0
2012-03-11	2	1	0	30	2	5	50	1	3	0	0	1	0	0	0
2012-03-11	2	1	0	30	3	10	100	1	4	0	0	1	0	0	0
2012-03-11	2	1	0	30	4	25	250	1	5	0	0	1	0	0	2
2012-03-11	2	1	0	30	5	45	450	1	6	0	0	1	0	0	0
2012-03-11	2	1	0	30	6	75	750	1	7	0	0	1	0	0	3
2012-03-11	2	2	0	NA	7	NA	NA	1	1	0	0	1	0	0	0
2012-03-12	3	1	0	0	1	0	0	1	3	0	0	1	0	0	0
2012-03-12	3	1	0	300	2	5	498	1	4	0	0	1	0	0	5
2012-03-12	3	1	0	300	3	10	996	1	5	0	0	1	0	0	5
2012-03-12	3	1	0	300	4	25	2490	1	6	0	0	1	0	0	7
2012-03-12	3	1	0	300	5	45	4482	1	7	0	0	1	0	0	6
2012-03-12	3	1	0	300	6	75	7470	1	1	0	0	1	0	0	7
2012-03-12	3	2	0	NA	7	NA	NA	1	2	0	0	1	0	0	0
2012-03-16	1	1	0	0	1	0	0	2	6	0	0	1	0	0	0
2012-03-16	1	1	0	3	2	5	5	2	7	0	0	1	0	0	0
2012-03-16	1	1	0	3	3	10	10	2	1	0	0	1	0	0	0
2012-03-16	1	1	0	3	4	25	25	2	2	0	0	1	0	0	0
2012-03-16	1	1	0	3	5	45	45	2	3	0	0	1	0	0	0
2012-03-16	1	1	0	3	6	75	75	2	4	0	0	1	0	0	1
2012-03-16	1	2	0	NA	7	NA	NA	2	5	0	0	1	0	0	0
2012-03-17	2	1	0	0	1	0	0	2	7	0	0	1	0	0	0
2012-03-17	2	1	0	30	2	5	50	2	1	0	0	1	0	0	0
2012-03-17	2	1	0	30	3	10	100	2	2	0	0	1	0	0	0
2012-03-17	2	1	0	30	4	25	250	2	3	0	0	1	0	0	1
2012-03-17	2	1	0	30	5	45	450	2	4	0	0	1	0	0	3
2012-03-17	2	1	0	30	6	75	750	2	5	0	0	1	0	0	3
2012-03-17	2	2	0	NA	7	NA	NA	2	6	0	0	1	0	0	0
2012-03-18	3	1	0	0	1	0	0	2	1	0	0	1	0	0	0
2012-03-18	3	1	0	300	2	5	498	2	2	0	0	1	0	0	1
2012-03-18	3	1	0	300	3	10	996	2	3	0	0	1	0	0	2
2012-03-18	3	1	0	300	4	25	2490	2	4	0	0	1	0	0	4
2012-03-18	3	1	0	300	5	45	4482	2	5	0	0	1	0	0	5
2012-03-18	3	1	0	300	6	75	7470	2	6	0	0	1	0	0	3
2012-03-18	3	2	0	NA	7	NA	NA	2	7	0	0	1	0	0	0
2012-02-14	1	0	0	0	1	0	0	1	1	0	0	1	0	1	0
2012-02-14	1	0	0	3	2	5	5	1	2	0	0	1	0	1	0
2012-02-14	1	0	0	3	3	10	10	1	3	0	0	1	0	1	0
2012-02-14	1	0	0	3	4	25	25	1	4	0	0	1	0	1	0
2012-02-14	1	0	0	3	5	45	45	1	5	0	0	1	0	1	0
2012-02-14	1	0	0	3	6	75	75	1	6	0	0	1	0	1	0
2012-02-14	1	2	0	NA	7	NA	NA	1	7	0	0	1	0	1	0
2012-02-16	2	0	0	0	1	0	0	1	2	0	0	1	0	1	0
2012-02-16	2	0	0	30	2	5	50	1	3	0	0	1	0	1	0
2012-02-16	2	0	0	30	3	10	100	1	4	0	0	1	0	1	0
2012-02-16	2	0	0	30	4	25	250	1	5	0	0	1	0	1	0
2012-02-16	2	0	0	30	5	45	450	1	6	0	0	1	0	1	0
2012-02-16	2	0	0	30	6	75	750	1	7	0	0	1	0	1	0
2012-02-16	2	2	0	NA	7	NA	NA	1	1	0	0	1	0	1	0
2012-02-17	3	0	0	0	1	0	0	1	3	0	0	1	0	1	0
2012-02-17	3	0	0	300	2	5	498	1	4	0	0	1	0	1	0
2012-02-17	3	0	0	300	3	10	996	1	5	0	0	1	0	1	0
2012-02-17	3	0	0	300	4	25	2490	1	6	0	0	1	0	1	0
2012-02-17	3	0	0	300	5	45	4482	1	7	0	0	1	0	1	0
2012-02-17	3	0	0	300	6	75	7470	1	1	0	0	1	0	1	0
2012-02-17	3	2	0	NA	7	NA	NA	1	2	0	0	1	0	1	0
2012-02-23	1	0	0	0	1	0	0	2	4	0	0	1	0	1	0
2012-02-23	1	0	0	3	2	5	5	2	5	0	0	1	0	1	0
2012-02-23	1	0	0	3	3	10	10	2	6	0	0	1	0	1	0
2012-02-23	1	0	0	3	4	25	25	2	7	0	0	1	0	1	0
2012-02-23	1	0	0	3	5	45	45	2	1	0	0	1	0	1	0
2012-02-23	1	0	0	3	6	75	75	2	2	0	0	1	0	1	0
2012-02-23	1	2	0	NA	7	NA	NA	2	3	0	0	1	0	1	0
2012-02-24	2	0	0	0	1	0	0	2	5	0	0	1	0	1	0
2012-02-24	2	0	0	30	2	5	50	2	6	0	0	1	0	1	0
2012-02-24	2	0	0	30	3	10	100	2	7	0	0	1	0	1	0
2012-02-24	2	0	0	30	4	25	250	2	1	0	0	1	0	1	0
2012-02-24	2	0	0	30	5	45	450	2	2	0	0	1	0	1	0
2012-02-24	2	0	0	30	6	75	750	2	3	0	0	1	0	1	0
2012-02-24	2	2	0	NA	7	NA	NA	2	4	0	0	1	0	1	0
2012-02-25	3	0	0	0	1	0	0	2	6	0	0	1	0	1	0
2012-02-25	3	0	0	300	2	5	498	2	7	0	0	1	0	1	0
2012-02-25	3	0	0	300	3	10	996	2	1	0	0	1	0	1	0
2012-02-25	3	0	0	300	4	25	2490	2	2	0	0	1	0	1	0
2012-02-25	3	0	0	300	5	45	4482	2	3	0	0	1	0	1	0
2012-02-25	3	0	0	300	6	75	7470	2	4	0	0	1	0	1	0
2012-02-25	3	2	0	NA	7	NA	NA	2	5	0	0	1	0	1	0
2012-03-10	1	1	0	0	1	0	0	1	1	0	0	1	0	1	0
2012-03-10	1	1	0	3	2	5	5	1	2	0	0	1	0	1	0
2012-03-10	1	1	0	3	3	10	10	1	3	0	0	1	0	1	0
2012-03-10	1	1	0	3	4	25	25	1	4	0	0	1	0	1	0
2012-03-10	1	1	0	3	5	45	45	1	5	0	0	1	0	1	4
2012-03-10	1	1	0	3	6	75	75	1	6	0	0	1	0	1	6
2012-03-10	1	2	0	NA	7	NA	NA	1	7	0	0	1	0	1	0
2012-03-11	2	1	0	0	1	0	0	1	2	0	0	1	0	1	0
2012-03-11	2	1	0	30	2	5	50	1	3	0	0	1	0	1	4
2012-03-11	2	1	0	30	3	10	100	1	4	0	0	1	0	1	7
2012-03-11	2	1	0	30	4	25	250	1	5	0	0	1	0	1	2
2012-03-11	2	1	0	30	5	45	450	1	6	0	0	1	0	1	6
2012-03-11	2	1	0	30	6	75	750	1	7	0	0	1	0	1	12
2012-03-11	2	2	0	NA	7	NA	NA	1	1	0	0	1	0	1	0
2012-03-12	3	1	0	0	1	0	0	1	3	0	0	1	0	1	0
2012-03-12	3	1	0	300	2	5	498	1	4	0	0	1	0	1	5
2012-03-12	3	1	0	300	3	10	996	1	5	0	0	1	0	1	17
2012-03-12	3	1	0	300	4	25	2490	1	6	0	0	1	0	1	9
2012-03-12	3	1	0	300	5	45	4482	1	7	0	0	1	0	1	3
2012-03-12	3	1	0	300	6	75	7470	1	1	0	0	1	0	1	7
2012-03-12	3	2	0	NA	7	NA	NA	1	2	0	0	1	0	1	0
2012-03-16	1	1	0	0	1	0	0	2	6	0	0	1	0	1	0
2012-03-16	1	1	0	3	2	5	5	2	7	0	0	1	0	1	0
2012-03-16	1	1	0	3	3	10	10	2	1	0	0	1	0	1	2
2012-03-16	1	1	0	3	4	25	25	2	2	0	0	1	0	1	4
2012-03-16	1	1	0	3	5	45	45	2	3	0	0	1	0	1	5
2012-03-16	1	1	0	3	6	75	75	2	4	0	0	1	0	1	5
2012-03-16	1	2	0	NA	7	NA	NA	2	5	0	0	1	0	1	0
2012-03-17	2	1	0	0	1	0	0	2	7	0	0	1	0	1	0
2012-03-17	2	1	0	30	2	5	50	2	1	0	0	1	0	1	10
2012-03-17	2	1	0	30	3	10	100	2	2	0	0	1	0	1	5
2012-03-17	2	1	0	30	4	25	250	2	3	0	0	1	0	1	6
2012-03-17	2	1	0	30	5	45	450	2	4	0	0	1	0	1	10
2012-03-17	2	1	0	30	6	75	750	2	5	0	0	1	0	1	11
2012-03-17	2	2	0	NA	7	NA	NA	2	6	0	0	1	0	1	0
2012-03-18	3	1	0	0	1	0	0	2	1	0	0	1	0	1	0
2012-03-18	3	1	0	300	2	5	498	2	2	0	0	1	0	1	6
2012-03-18	3	1	0	300	3	10	996	2	3	0	0	1	0	1	13
2012-03-18	3	1	0	300	4	25	2490	2	4	0	0	1	0	1	8
2012-03-18	3	1	0	300	5	45	4482	2	5	0	0	1	0	1	0
2012-03-18	3	1	0	300	6	75	7470	2	6	0	0	1	0	1	3
2012-03-18	3	2	0	NA	7	NA	NA	2	7	0	0	1	0	1	0
2012-02-14	1	0	0	0	1	0	0	1	1	0	0	0	1	0	0
2012-02-14	1	0	0	3	2	5	5	1	2	0	0	0	1	0	0
2012-02-14	1	0	0	3	3	10	10	1	3	0	0	0	1	0	0
2012-02-14	1	0	0	3	4	25	25	1	4	0	0	0	1	0	0
2012-02-14	1	0	0	3	5	45	45	1	5	0	0	0	1	0	0
2012-02-14	1	0	0	3	6	75	75	1	6	0	0	0	1	0	0
2012-02-14	1	2	0	NA	7	NA	NA	1	7	0	0	0	1	0	0
2012-02-16	2	0	0	0	1	0	0	1	2	0	0	0	1	0	0
2012-02-16	2	0	0	30	2	5	50	1	3	0	0	0	1	0	0
2012-02-16	2	0	0	30	3	10	100	1	4	0	0	0	1	0	0
2012-02-16	2	0	0	30	4	25	250	1	5	0	0	0	1	0	0
2012-02-16	2	0	0	30	5	45	450	1	6	0	0	0	1	0	0
2012-02-16	2	0	0	30	6	75	750	1	7	0	0	0	1	0	0
2012-02-16	2	2	0	NA	7	NA	NA	1	1	0	0	0	1	0	0
2012-02-17	3	0	0	0	1	0	0	1	3	0	0	0	1	0	0
2012-02-17	3	0	0	300	2	5	498	1	4	0	0	0	1	0	0
2012-02-17	3	0	0	300	3	10	996	1	5	0	0	0	1	0	0
2012-02-17	3	0	0	300	4	25	2490	1	6	0	0	0	1	0	0
2012-02-17	3	0	0	300	5	45	4482	1	7	0	0	0	1	0	0
2012-02-17	3	0	0	300	6	75	7470	1	1	0	0	0	1	0	0
2012-02-17	3	2	0	NA	7	NA	NA	1	2	0	0	0	1	0	0
2012-02-23	1	0	0	0	1	0	0	2	4	0	0	0	1	0	0
2012-02-23	1	0	0	3	2	5	5	2	5	0	0	0	1	0	0
2012-02-23	1	0	0	3	3	10	10	2	6	0	0	0	1	0	0
2012-02-23	1	0	0	3	4	25	25	2	7	0	0	0	1	0	0
2012-02-23	1	0	0	3	5	45	45	2	1	0	0	0	1	0	0
2012-02-23	1	0	0	3	6	75	75	2	2	0	0	0	1	0	0
2012-02-23	1	2	0	NA	7	NA	NA	2	3	0	0	0	1	0	0
2012-02-24	2	0	0	0	1	0	0	2	5	0	0	0	1	0	0
2012-02-24	2	0	0	30	2	5	50	2	6	0	0	0	1	0	0
2012-02-24	2	0	0	30	3	10	100	2	7	0	0	0	1	0	0
2012-02-24	2	0	0	30	4	25	250	2	1	0	0	0	1	0	0
2012-02-24	2	0	0	30	5	45	450	2	2	0	0	0	1	0	0
2012-02-24	2	0	0	30	6	75	750	2	3	0	0	0	1	0	0
2012-02-24	2	2	0	NA	7	NA	NA	2	4	0	0	0	1	0	0
2012-02-25	3	0	0	0	1	0	0	2	6	0	0	0	1	0	0
2012-02-25	3	0	0	300	2	5	498	2	7	0	0	0	1	0	0
2012-02-25	3	0	0	300	3	10	996	2	1	0	0	0	1	0	0
2012-02-25	3	0	0	300	4	25	2490	2	2	0	0	0	1	0	0
2012-02-25	3	0	0	300	5	45	4482	2	3	0	0	0	1	0	0
2012-02-25	3	0	0	300	6	75	7470	2	4	0	0	0	1	0	0
2012-02-25	3	2	0	NA	7	NA	NA	2	5	0	0	0	1	0	0
2012-03-10	1	1	0	0	1	0	0	1	1	0	0	0	1	0	0
2012-03-10	1	1	0	3	2	5	5	1	2	0	0	0	1	0	0
2012-03-10	1	1	0	3	3	10	10	1	3	0	0	0	1	0	0
2012-03-10	1	1	0	3	4	25	25	1	4	0	0	0	1	0	0
2012-03-10	1	1	0	3	5	45	45	1	5	0	0	0	1	0	0
2012-03-10	1	1	0	3	6	75	75	1	6	0	0	0	1	0	0
2012-03-10	1	2	0	NA	7	NA	NA	1	7	0	0	0	1	0	0
2012-03-11	2	1	0	0	1	0	0	1	2	0	0	0	1	0	0
2012-03-11	2	1	0	30	2	5	50	1	3	0	0	0	1	0	0
2012-03-11	2	1	0	30	3	10	100	1	4	0	0	0	1	0	0
2012-03-11	2	1	0	30	4	25	250	1	5	0	0	0	1	0	0
2012-03-11	2	1	0	30	5	45	450	1	6	0	0	0	1	0	0
2012-03-11	2	1	0	30	6	75	750	1	7	0	0	0	1	0	0
2012-03-11	2	2	0	NA	7	NA	NA	1	1	0	0	0	1	0	0
2012-03-12	3	1	0	0	1	0	0	1	3	0	0	0	1	0	0
2012-03-12	3	1	0	300	2	5	498	1	4	0	0	0	1	0	0
2012-03-12	3	1	0	300	3	10	996	1	5	0	0	0	1	0	0
2012-03-12	3	1	0	300	4	25	2490	1	6	0	0	0	1	0	0
2012-03-12	3	1	0	300	5	45	4482	1	7	0	0	0	1	0	0
2012-03-12	3	1	0	300	6	75	7470	1	1	0	0	0	1	0	0
2012-03-12	3	2	0	NA	7	NA	NA	1	2	0	0	0	1	0	0
2012-03-16	1	1	0	0	1	0	0	2	6	0	0	0	1	0	0
2012-03-16	1	1	0	3	2	5	5	2	7	0	0	0	1	0	0
2012-03-16	1	1	0	3	3	10	10	2	1	0	0	0	1	0	0
2012-03-16	1	1	0	3	4	25	25	2	2	0	0	0	1	0	0
2012-03-16	1	1	0	3	5	45	45	2	3	0	0	0	1	0	0
2012-03-16	1	1	0	3	6	75	75	2	4	0	0	0	1	0	0
2012-03-16	1	2	0	NA	7	NA	NA	2	5	0	0	0	1	0	0
2012-03-17	2	1	0	0	1	0	0	2	7	0	0	0	1	0	0
2012-03-17	2	1	0	30	2	5	50	2	1	0	0	0	1	0	0
2012-03-17	2	1	0	30	3	10	100	2	2	0	0	0	1	0	0
2012-03-17	2	1	0	30	4	25	250	2	3	0	0	0	1	0	0
2012-03-17	2	1	0	30	5	45	450	2	4	0	0	0	1	0	0
2012-03-17	2	1	0	30	6	75	750	2	5	0	0	0	1	0	0
2012-03-17	2	2	0	NA	7	NA	NA	2	6	0	0	0	1	0	0
2012-03-18	3	1	0	0	1	0	0	2	1	0	0	0	1	0	0
2012-03-18	3	1	0	300	2	5	498	2	2	0	0	0	1	0	0
2012-03-18	3	1	0	300	3	10	996	2	3	0	0	0	1	0	0
2012-03-18	3	1	0	300	4	25	2490	2	4	0	0	0	1	0	0
2012-03-18	3	1	0	300	5	45	4482	2	5	0	0	0	1	0	0
2012-03-18	3	1	0	300	6	75	7470	2	6	0	0	0	1	0	0
2012-03-18	3	2	0	NA	7	NA	NA	2	7	0	0	0	1	0	0
2012-02-14	1	0	0	0	1	0	0	1	1	0	0	0	1	1	0
2012-02-14	1	0	0	3	2	5	5	1	2	0	0	0	1	1	0
2012-02-14	1	0	0	3	3	10	10	1	3	0	0	0	1	1	0
2012-02-14	1	0	0	3	4	25	25	1	4	0	0	0	1	1	0
2012-02-14	1	0	0	3	5	45	45	1	5	0	0	0	1	1	0
2012-02-14	1	0	0	3	6	75	75	1	6	0	0	0	1	1	0
2012-02-14	1	2	0	NA	7	NA	NA	1	7	0	0	0	1	1	0
2012-02-16	2	0	0	0	1	0	0	1	2	0	0	0	1	1	0
2012-02-16	2	0	0	30	2	5	50	1	3	0	0	0	1	1	0
2012-02-16	2	0	0	30	3	10	100	1	4	0	0	0	1	1	0
2012-02-16	2	0	0	30	4	25	250	1	5	0	0	0	1	1	0
2012-02-16	2	0	0	30	5	45	450	1	6	0	0	0	1	1	0
2012-02-16	2	0	0	30	6	75	750	1	7	0	0	0	1	1	0
2012-02-16	2	2	0	NA	7	NA	NA	1	1	0	0	0	1	1	0
2012-02-17	3	0	0	0	1	0	0	1	3	0	0	0	1	1	0
2012-02-17	3	0	0	300	2	5	498	1	4	0	0	0	1	1	0
2012-02-17	3	0	0	300	3	10	996	1	5	0	0	0	1	1	0
2012-02-17	3	0	0	300	4	25	2490	1	6	0	0	0	1	1	0
2012-02-17	3	0	0	300	5	45	4482	1	7	0	0	0	1	1	0
2012-02-17	3	0	0	300	6	75	7470	1	1	0	0	0	1	1	0
2012-02-17	3	2	0	NA	7	NA	NA	1	2	0	0	0	1	1	0
2012-02-23	1	0	0	0	1	0	0	2	4	0	0	0	1	1	0
2012-02-23	1	0	0	3	2	5	5	2	5	0	0	0	1	1	0
2012-02-23	1	0	0	3	3	10	10	2	6	0	0	0	1	1	0
2012-02-23	1	0	0	3	4	25	25	2	7	0	0	0	1	1	0
2012-02-23	1	0	0	3	5	45	45	2	1	0	0	0	1	1	0
2012-02-23	1	0	0	3	6	75	75	2	2	0	0	0	1	1	0
2012-02-23	1	2	0	NA	7	NA	NA	2	3	0	0	0	1	1	0
2012-02-24	2	0	0	0	1	0	0	2	5	0	0	0	1	1	0
2012-02-24	2	0	0	30	2	5	50	2	6	0	0	0	1	1	0
2012-02-24	2	0	0	30	3	10	100	2	7	0	0	0	1	1	0
2012-02-24	2	0	0	30	4	25	250	2	1	0	0	0	1	1	0
2012-02-24	2	0	0	30	5	45	450	2	2	0	0	0	1	1	0
2012-02-24	2	0	0	30	6	75	750	2	3	0	0	0	1	1	0
2012-02-24	2	2	0	NA	7	NA	NA	2	4	0	0	0	1	1	0
2012-02-25	3	0	0	0	1	0	0	2	6	0	0	0	1	1	0
2012-02-25	3	0	0	300	2	5	498	2	7	0	0	0	1	1	0
2012-02-25	3	0	0	300	3	10	996	2	1	0	0	0	1	1	0
2012-02-25	3	0	0	300	4	25	2490	2	2	0	0	0	1	1	0
2012-02-25	3	0	0	300	5	45	4482	2	3	0	0	0	1	1	0
2012-02-25	3	0	0	300	6	75	7470	2	4	0	0	0	1	1	0
2012-02-25	3	2	0	NA	7	NA	NA	2	5	0	0	0	1	1	0
2012-03-10	1	1	0	0	1	0	0	1	1	0	0	0	1	1	0
2012-03-10	1	1	0	3	2	5	5	1	2	0	0	0	1	1	0
2012-03-10	1	1	0	3	3	10	10	1	3	0	0	0	1	1	0
2012-03-10	1	1	0	3	4	25	25	1	4	0	0	0	1	1	0
2012-03-10	1	1	0	3	5	45	45	1	5	0	0	0	1	1	0
2012-03-10	1	1	0	3	6	75	75	1	6	0	0	0	1	1	0
2012-03-10	1	2	0	NA	7	NA	NA	1	7	0	0	0	1	1	0
2012-03-11	2	1	0	0	1	0	0	1	2	0	0	0	1	1	0
2012-03-11	2	1	0	30	2	5	50	1	3	0	0	0	1	1	0
2012-03-11	2	1	0	30	3	10	100	1	4	0	0	0	1	1	0
2012-03-11	2	1	0	30	4	25	250	1	5	0	0	0	1	1	0
2012-03-11	2	1	0	30	5	45	450	1	6	0	0	0	1	1	0
2012-03-11	2	1	0	30	6	75	750	1	7	0	0	0	1	1	0
2012-03-11	2	2	0	NA	7	NA	NA	1	1	0	0	0	1	1	0
2012-03-12	3	1	0	0	1	0	0	1	3	0	0	0	1	1	0
2012-03-12	3	1	0	300	2	5	498	1	4	0	0	0	1	1	0
2012-03-12	3	1	0	300	3	10	996	1	5	0	0	0	1	1	0
2012-03-12	3	1	0	300	4	25	2490	1	6	0	0	0	1	1	0
2012-03-12	3	1	0	300	5	45	4482	1	7	0	0	0	1	1	0
2012-03-12	3	1	0	300	6	75	7470	1	1	0	0	0	1	1	0
2012-03-12	3	2	0	NA	7	NA	NA	1	2	0	0	0	1	1	0
2012-03-16	1	1	0	0	1	0	0	2	6	0	0	0	1	1	0
2012-03-16	1	1	0	3	2	5	5	2	7	0	0	0	1	1	0
2012-03-16	1	1	0	3	3	10	10	2	1	0	0	0	1	1	0
2012-03-16	1	1	0	3	4	25	25	2	2	0	0	0	1	1	0
2012-03-16	1	1	0	3	5	45	45	2	3	0	0	0	1	1	0
2012-03-16	1	1	0	3	6	75	75	2	4	0	0	0	1	1	0
2012-03-16	1	2	0	NA	7	NA	NA	2	5	0	0	0	1	1	0
2012-03-17	2	1	0	0	1	0	0	2	7	0	0	0	1	1	0
2012-03-17	2	1	0	30	2	5	50	2	1	0	0	0	1	1	0
2012-03-17	2	1	0	30	3	10	100	2	2	0	0	0	1	1	0
2012-03-17	2	1	0	30	4	25	250	2	3	0	0	0	1	1	0
2012-03-17	2	1	0	30	5	45	450	2	4	0	0	0	1	1	0
2012-03-17	2	1	0	30	6	75	750	2	5	0	0	0	1	1	0
2012-03-17	2	2	0	NA	7	NA	NA	2	6	0	0	0	1	1	0
2012-03-18	3	1	0	0	1	0	0	2	1	0	0	0	1	1	0
2012-03-18	3	1	0	300	2	5	498	2	2	0	0	0	1	1	0
2012-03-18	3	1	0	300	3	10	996	2	3	0	0	0	1	1	0
2012-03-18	3	1	0	300	4	25	2490	2	4	0	0	0	1	1	0
2012-03-18	3	1	0	300	5	45	4482	2	5	0	0	0	1	1	0
2012-03-18	3	1	0	300	6	75	7470	2	6	0	0	0	1	1	0
2012-03-18	3	2	0	NA	7	NA	NA	2	7	0	0	0	1	1	0
2012-02-14	1	0	0	0	1	0	0	1	1	1	1	0	0	0	0
2012-02-14	1	0	0	3	2	5	5	1	2	1	1	0	0	0	3
2012-02-14	1	0	0	3	3	10	10	1	3	1	1	0	0	0	0
2012-02-14	1	0	0	3	4	25	25	1	4	1	1	0	0	0	1
2012-02-14	1	0	0	3	5	45	45	1	5	1	1	0	0	0	4
2012-02-14	1	0	0	3	6	75	75	1	6	1	1	0	0	0	4
2012-02-14	1	2	0	NA	7	NA	NA	1	7	1	1	0	0	0	18
2012-02-16	2	0	0	0	1	0	0	1	2	1	1	0	0	0	2
2012-02-16	2	0	0	30	2	5	50	1	3	1	1	0	0	0	1
2012-02-16	2	0	0	30	3	10	100	1	4	1	1	0	0	0	1
2012-02-16	2	0	0	30	4	25	250	1	5	1	1	0	0	0	2
2012-02-16	2	0	0	30	5	45	450	1	6	1	1	0	0	0	5
2012-02-16	2	0	0	30	6	75	750	1	7	1	1	0	0	0	6
2012-02-16	2	2	0	NA	7	NA	NA	1	1	1	1	0	0	0	16
2012-02-17	3	0	0	0	1	0	0	1	3	1	1	0	0	0	1
2012-02-17	3	0	0	300	2	5	498	1	4	1	1	0	0	0	4
2012-02-17	3	0	0	300	3	10	996	1	5	1	1	0	0	0	9
2012-02-17	3	0	0	300	4	25	2490	1	6	1	1	0	0	0	5
2012-02-17	3	0	0	300	5	45	4482	1	7	1	1	0	0	0	6
2012-02-17	3	0	0	300	6	75	7470	1	1	1	1	0	0	0	8
2012-02-17	3	2	0	NA	7	NA	NA	1	2	1	1	0	0	0	9
2012-02-23	1	0	0	0	1	0	0	2	4	1	1	0	0	0	3
2012-02-23	1	0	0	3	2	5	5	2	5	1	1	0	0	0	4
2012-02-23	1	0	0	3	3	10	10	2	6	1	1	0	0	0	3
2012-02-23	1	0	0	3	4	25	25	2	7	1	1	0	0	0	2
2012-02-23	1	0	0	3	5	45	45	2	1	1	1	0	0	0	3
2012-02-23	1	0	0	3	6	75	75	2	2	1	1	0	0	0	3
2012-02-23	1	2	0	NA	7	NA	NA	2	3	1	1	0	0	0	16
2012-02-24	2	0	0	0	1	0	0	2	5	1	1	0	0	0	1
2012-02-24	2	0	0	30	2	5	50	2	6	1	1	0	0	0	3
2012-02-24	2	0	0	30	3	10	100	2	7	1	1	0	0	0	3
2012-02-24	2	0	0	30	4	25	250	2	1	1	1	0	0	0	4
2012-02-24	2	0	0	30	5	45	450	2	2	1	1	0	0	0	7
2012-02-24	2	0	0	30	6	75	750	2	3	1	1	0	0	0	5
2012-02-24	2	2	0	NA	7	NA	NA	2	4	1	1	0	0	0	10
2012-02-25	3	0	0	0	1	0	0	2	6	1	1	0	0	0	1
2012-02-25	3	0	0	300	2	5	498	2	7	1	1	0	0	0	4
2012-02-25	3	0	0	300	3	10	996	2	1	1	1	0	0	0	6
2012-02-25	3	0	0	300	4	25	2490	2	2	1	1	0	0	0	5
2012-02-25	3	0	0	300	5	45	4482	2	3	1	1	0	0	0	6
2012-02-25	3	0	0	300	6	75	7470	2	4	1	1	0	0	0	4
2012-02-25	3	2	0	NA	7	NA	NA	2	5	1	1	0	0	0	13
2012-03-10	1	1	0	0	1	0	0	1	1	1	1	0	0	0	0
2012-03-10	1	1	0	3	2	5	5	1	2	1	1	0	0	0	0
2012-03-10	1	1	0	3	3	10	10	1	3	1	1	0	0	0	0
2012-03-10	1	1	0	3	4	25	25	1	4	1	1	0	0	0	0
2012-03-10	1	1	0	3	5	45	45	1	5	1	1	0	0	0	0
2012-03-10	1	1	0	3	6	75	75	1	6	1	1	0	0	0	0
2012-03-10	1	2	0	NA	7	NA	NA	1	7	1	1	0	0	0	10
2012-03-11	2	1	0	0	1	0	0	1	2	1	1	0	0	0	0
2012-03-11	2	1	0	30	2	5	50	1	3	1	1	0	0	0	0
2012-03-11	2	1	0	30	3	10	100	1	4	1	1	0	0	0	0
2012-03-11	2	1	0	30	4	25	250	1	5	1	1	0	0	0	0
2012-03-11	2	1	0	30	5	45	450	1	6	1	1	0	0	0	2
2012-03-11	2	1	0	30	6	75	750	1	7	1	1	0	0	0	0
2012-03-11	2	2	0	NA	7	NA	NA	1	1	1	1	0	0	0	11
2012-03-12	3	1	0	0	1	0	0	1	3	1	1	0	0	0	0
2012-03-12	3	1	0	300	2	5	498	1	4	1	1	0	0	0	0
2012-03-12	3	1	0	300	3	10	996	1	5	1	1	0	0	0	0
2012-03-12	3	1	0	300	4	25	2490	1	6	1	1	0	0	0	0
2012-03-12	3	1	0	300	5	45	4482	1	7	1	1	0	0	0	0
2012-03-12	3	1	0	300	6	75	7470	1	1	1	1	0	0	0	0
2012-03-12	3	2	0	NA	7	NA	NA	1	2	1	1	0	0	0	8
2012-03-16	1	1	0	0	1	0	0	2	6	1	1	0	0	0	0
2012-03-16	1	1	0	3	2	5	5	2	7	1	1	0	0	0	0
2012-03-16	1	1	0	3	3	10	10	2	1	1	1	0	0	0	0
2012-03-16	1	1	0	3	4	25	25	2	2	1	1	0	0	0	0
2012-03-16	1	1	0	3	5	45	45	2	3	1	1	0	0	0	0
2012-03-16	1	1	0	3	6	75	75	2	4	1	1	0	0	0	0
2012-03-16	1	2	0	NA	7	NA	NA	2	5	1	1	0	0	0	12
2012-03-17	2	1	0	0	1	0	0	2	7	1	1	0	0	0	0
2012-03-17	2	1	0	30	2	5	50	2	1	1	1	0	0	0	0
2012-03-17	2	1	0	30	3	10	100	2	2	1	1	0	0	0	0
2012-03-17	2	1	0	30	4	25	250	2	3	1	1	0	0	0	0
2012-03-17	2	1	0	30	5	45	450	2	4	1	1	0	0	0	0
2012-03-17	2	1	0	30	6	75	750	2	5	1	1	0	0	0	0
2012-03-17	2	2	0	NA	7	NA	NA	2	6	1	1	0	0	0	19
2012-03-18	3	1	0	0	1	0	0	2	1	1	1	0	0	0	0
2012-03-18	3	1	0	300	2	5	498	2	2	1	1	0	0	0	0
2012-03-18	3	1	0	300	3	10	996	2	3	1	1	0	0	0	0
2012-03-18	3	1	0	300	4	25	2490	2	4	1	1	0	0	0	0
2012-03-18	3	1	0	300	5	45	4482	2	5	1	1	0	0	0	0
2012-03-18	3	1	0	300	6	75	7470	2	6	1	1	0	0	0	0
2012-03-18	3	2	0	NA	7	NA	NA	2	7	1	1	0	0	0	2
2012-02-14	1	0	0	0	1	0	0	1	1	1	1	0	0	1	18
2012-02-14	1	0	0	3	2	5	5	1	2	1	1	0	0	1	14
2012-02-14	1	0	0	3	3	10	10	1	3	1	1	0	0	1	10
2012-02-14	1	0	0	3	4	25	25	1	4	1	1	0	0	1	16
2012-02-14	1	0	0	3	5	45	45	1	5	1	1	0	0	1	10
2012-02-14	1	0	0	3	6	75	75	1	6	1	1	0	0	1	15
2012-02-14	1	2	0	NA	7	NA	NA	1	7	1	1	0	0	1	4
2012-02-16	2	0	0	0	1	0	0	1	2	1	1	0	0	1	18
2012-02-16	2	0	0	30	2	5	50	1	3	1	1	0	0	1	17
2012-02-16	2	0	0	30	3	10	100	1	4	1	1	0	0	1	8
2012-02-16	2	0	0	30	4	25	250	1	5	1	1	0	0	1	2
2012-02-16	2	0	0	30	5	45	450	1	6	1	1	0	0	1	4
2012-02-16	2	0	0	30	6	75	750	1	7	1	1	0	0	1	4
2012-02-16	2	2	0	NA	7	NA	NA	1	1	1	1	0	0	1	0
2012-02-17	3	0	0	0	1	0	0	1	3	1	1	0	0	1	8
2012-02-17	3	0	0	300	2	5	498	1	4	1	1	0	0	1	4
2012-02-17	3	0	0	300	3	10	996	1	5	1	1	0	0	1	4
2012-02-17	3	0	0	300	4	25	2490	1	6	1	1	0	0	1	1
2012-02-17	3	0	0	300	5	45	4482	1	7	1	1	0	0	1	3
2012-02-17	3	0	0	300	6	75	7470	1	1	1	1	0	0	1	1
2012-02-17	3	2	0	NA	7	NA	NA	1	2	1	1	0	0	1	2
2012-02-23	1	0	0	0	1	0	0	2	4	1	1	0	0	1	25
2012-02-23	1	0	0	3	2	5	5	2	5	1	1	0	0	1	15
2012-02-23	1	0	0	3	3	10	10	2	6	1	1	0	0	1	16
2012-02-23	1	0	0	3	4	25	25	2	7	1	1	0	0	1	11
2012-02-23	1	0	0	3	5	45	45	2	1	1	1	0	0	1	18
2012-02-23	1	0	0	3	6	75	75	2	2	1	1	0	0	1	6
2012-02-23	1	2	0	NA	7	NA	NA	2	3	1	1	0	0	1	3
2012-02-24	2	0	0	0	1	0	0	2	5	1	1	0	0	1	17
2012-02-24	2	0	0	30	2	5	50	2	6	1	1	0	0	1	13
2012-02-24	2	0	0	30	3	10	100	2	7	1	1	0	0	1	11
2012-02-24	2	0	0	30	4	25	250	2	1	1	1	0	0	1	13
2012-02-24	2	0	0	30	5	45	450	2	2	1	1	0	0	1	5
2012-02-24	2	0	0	30	6	75	750	2	3	1	1	0	0	1	11
2012-02-24	2	2	0	NA	7	NA	NA	2	4	1	1	0	0	1	3
2012-02-25	3	0	0	0	1	0	0	2	6	1	1	0	0	1	12
2012-02-25	3	0	0	300	2	5	498	2	7	1	1	0	0	1	2
2012-02-25	3	0	0	300	3	10	996	2	1	1	1	0	0	1	3
2012-02-25	3	0	0	300	4	25	2490	2	2	1	1	0	0	1	1
2012-02-25	3	0	0	300	5	45	4482	2	3	1	1	0	0	1	2
2012-02-25	3	0	0	300	6	75	7470	2	4	1	1	0	0	1	1
2012-02-25	3	2	0	NA	7	NA	NA	2	5	1	1	0	0	1	4
2012-03-10	1	1	0	0	1	0	0	1	1	1	1	0	0	1	0
2012-03-10	1	1	0	3	2	5	5	1	2	1	1	0	0	1	0
2012-03-10	1	1	0	3	3	10	10	1	3	1	1	0	0	1	0
2012-03-10	1	1	0	3	4	25	25	1	4	1	1	0	0	1	0
2012-03-10	1	1	0	3	5	45	45	1	5	1	1	0	0	1	0
2012-03-10	1	1	0	3	6	75	75	1	6	1	1	0	0	1	0
2012-03-10	1	2	0	NA	7	NA	NA	1	7	1	1	0	0	1	3
2012-03-11	2	1	0	0	1	0	0	1	2	1	1	0	0	1	0
2012-03-11	2	1	0	30	2	5	50	1	3	1	1	0	0	1	0
2012-03-11	2	1	0	30	3	10	100	1	4	1	1	0	0	1	0
2012-03-11	2	1	0	30	4	25	250	1	5	1	1	0	0	1	0
2012-03-11	2	1	0	30	5	45	450	1	6	1	1	0	0	1	0
2012-03-11	2	1	0	30	6	75	750	1	7	1	1	0	0	1	0
2012-03-11	2	2	0	NA	7	NA	NA	1	1	1	1	0	0	1	11
2012-03-12	3	1	0	0	1	0	0	1	3	1	1	0	0	1	3
2012-03-12	3	1	0	300	2	5	498	1	4	1	1	0	0	1	0
2012-03-12	3	1	0	300	3	10	996	1	5	1	1	0	0	1	0
2012-03-12	3	1	0	300	4	25	2490	1	6	1	1	0	0	1	0
2012-03-12	3	1	0	300	5	45	4482	1	7	1	1	0	0	1	0
2012-03-12	3	1	0	300	6	75	7470	1	1	1	1	0	0	1	0
2012-03-12	3	2	0	NA	7	NA	NA	1	2	1	1	0	0	1	0
2012-03-16	1	1	0	0	1	0	0	2	6	1	1	0	0	1	0
2012-03-16	1	1	0	3	2	5	5	2	7	1	1	0	0	1	0
2012-03-16	1	1	0	3	3	10	10	2	1	1	1	0	0	1	0
2012-03-16	1	1	0	3	4	25	25	2	2	1	1	0	0	1	0
2012-03-16	1	1	0	3	5	45	45	2	3	1	1	0	0	1	0
2012-03-16	1	1	0	3	6	75	75	2	4	1	1	0	0	1	0
2012-03-16	1	2	0	NA	7	NA	NA	2	5	1	1	0	0	1	0
2012-03-17	2	1	0	0	1	0	0	2	7	1	1	0	0	1	0
2012-03-17	2	1	0	30	2	5	50	2	1	1	1	0	0	1	0
2012-03-17	2	1	0	30	3	10	100	2	2	1	1	0	0	1	0
2012-03-17	2	1	0	30	4	25	250	2	3	1	1	0	0	1	0
2012-03-17	2	1	0	30	5	45	450	2	4	1	1	0	0	1	0
2012-03-17	2	1	0	30	6	75	750	2	5	1	1	0	0	1	0
2012-03-17	2	2	0	NA	7	NA	NA	2	6	1	1	0	0	1	7
2012-03-18	3	1	0	0	1	0	0	2	1	1	1	0	0	1	0
2012-03-18	3	1	0	300	2	5	498	2	2	1	1	0	0	1	0
2012-03-18	3	1	0	300	3	10	996	2	3	1	1	0	0	1	0
2012-03-18	3	1	0	300	4	25	2490	2	4	1	1	0	0	1	0
2012-03-18	3	1	0	300	5	45	4482	2	5	1	1	0	0	1	0
2012-03-18	3	1	0	300	6	75	7470	2	6	1	1	0	0	1	0
2012-03-18	3	2	0	NA	7	NA	NA	2	7	1	1	0	0	1	1
2012-02-14	1	0	0	0	1	0	0	1	1	1	0	1	0	0	0
2012-02-14	1	0	0	3	2	5	5	1	2	1	0	1	0	0	0
2012-02-14	1	0	0	3	3	10	10	1	3	1	0	1	0	0	0
2012-02-14	1	0	0	3	4	25	25	1	4	1	0	1	0	0	0
2012-02-14	1	0	0	3	5	45	45	1	5	1	0	1	0	0	0
2012-02-14	1	0	0	3	6	75	75	1	6	1	0	1	0	0	0
2012-02-14	1	2	0	NA	7	NA	NA	1	7	1	0	1	0	0	0
2012-02-16	2	0	0	0	1	0	0	1	2	1	0	1	0	0	0
2012-02-16	2	0	0	30	2	5	50	1	3	1	0	1	0	0	0
2012-02-16	2	0	0	30	3	10	100	1	4	1	0	1	0	0	0
2012-02-16	2	0	0	30	4	25	250	1	5	1	0	1	0	0	0
2012-02-16	2	0	0	30	5	45	450	1	6	1	0	1	0	0	0
2012-02-16	2	0	0	30	6	75	750	1	7	1	0	1	0	0	0
2012-02-16	2	2	0	NA	7	NA	NA	1	1	1	0	1	0	0	0
2012-02-17	3	0	0	0	1	0	0	1	3	1	0	1	0	0	0
2012-02-17	3	0	0	300	2	5	498	1	4	1	0	1	0	0	0
2012-02-17	3	0	0	300	3	10	996	1	5	1	0	1	0	0	0
2012-02-17	3	0	0	300	4	25	2490	1	6	1	0	1	0	0	0
2012-02-17	3	0	0	300	5	45	4482	1	7	1	0	1	0	0	0
2012-02-17	3	0	0	300	6	75	7470	1	1	1	0	1	0	0	0
2012-02-17	3	2	0	NA	7	NA	NA	1	2	1	0	1	0	0	0
2012-02-23	1	0	0	0	1	0	0	2	4	1	0	1	0	0	0
2012-02-23	1	0	0	3	2	5	5	2	5	1	0	1	0	0	0
2012-02-23	1	0	0	3	3	10	10	2	6	1	0	1	0	0	0
2012-02-23	1	0	0	3	4	25	25	2	7	1	0	1	0	0	0
2012-02-23	1	0	0	3	5	45	45	2	1	1	0	1	0	0	0
2012-02-23	1	0	0	3	6	75	75	2	2	1	0	1	0	0	0
2012-02-23	1	2	0	NA	7	NA	NA	2	3	1	0	1	0	0	0
2012-02-24	2	0	0	0	1	0	0	2	5	1	0	1	0	0	0
2012-02-24	2	0	0	30	2	5	50	2	6	1	0	1	0	0	0
2012-02-24	2	0	0	30	3	10	100	2	7	1	0	1	0	0	0
2012-02-24	2	0	0	30	4	25	250	2	1	1	0	1	0	0	0
2012-02-24	2	0	0	30	5	45	450	2	2	1	0	1	0	0	0
2012-02-24	2	0	0	30	6	75	750	2	3	1	0	1	0	0	0
2012-02-24	2	2	0	NA	7	NA	NA	2	4	1	0	1	0	0	0
2012-02-25	3	0	0	0	1	0	0	2	6	1	0	1	0	0	0
2012-02-25	3	0	0	300	2	5	498	2	7	1	0	1	0	0	0
2012-02-25	3	0	0	300	3	10	996	2	1	1	0	1	0	0	0
2012-02-25	3	0	0	300	4	25	2490	2	2	1	0	1	0	0	0
2012-02-25	3	0	0	300	5	45	4482	2	3	1	0	1	0	0	0
2012-02-25	3	0	0	300	6	75	7470	2	4	1	0	1	0	0	0
2012-02-25	3	2	0	NA	7	NA	NA	2	5	1	0	1	0	0	0
2012-03-10	1	1	0	0	1	0	0	1	1	1	0	1	0	0	0
2012-03-10	1	1	0	3	2	5	5	1	2	1	0	1	0	0	0
2012-03-10	1	1	0	3	3	10	10	1	3	1	0	1	0	0	0
2012-03-10	1	1	0	3	4	25	25	1	4	1	0	1	0	0	0
2012-03-10	1	1	0	3	5	45	45	1	5	1	0	1	0	0	0
2012-03-10	1	1	0	3	6	75	75	1	6	1	0	1	0	0	0
2012-03-10	1	2	0	NA	7	NA	NA	1	7	1	0	1	0	0	0
2012-03-11	2	1	0	0	1	0	0	1	2	1	0	1	0	0	0
2012-03-11	2	1	0	30	2	5	50	1	3	1	0	1	0	0	0
2012-03-11	2	1	0	30	3	10	100	1	4	1	0	1	0	0	0
2012-03-11	2	1	0	30	4	25	250	1	5	1	0	1	0	0	0
2012-03-11	2	1	0	30	5	45	450	1	6	1	0	1	0	0	0
2012-03-11	2	1	0	30	6	75	750	1	7	1	0	1	0	0	0
2012-03-11	2	2	0	NA	7	NA	NA	1	1	1	0	1	0	0	0
2012-03-12	3	1	0	0	1	0	0	1	3	1	0	1	0	0	0
2012-03-12	3	1	0	300	2	5	498	1	4	1	0	1	0	0	0
2012-03-12	3	1	0	300	3	10	996	1	5	1	0	1	0	0	1
2012-03-12	3	1	0	300	4	25	2490	1	6	1	0	1	0	0	0
2012-03-12	3	1	0	300	5	45	4482	1	7	1	0	1	0	0	2
2012-03-12	3	1	0	300	6	75	7470	1	1	1	0	1	0	0	3
2012-03-12	3	2	0	NA	7	NA	NA	1	2	1	0	1	0	0	0
2012-03-16	1	1	0	0	1	0	0	2	6	1	0	1	0	0	0
2012-03-16	1	1	0	3	2	5	5	2	7	1	0	1	0	0	0
2012-03-16	1	1	0	3	3	10	10	2	1	1	0	1	0	0	0
2012-03-16	1	1	0	3	4	25	25	2	2	1	0	1	0	0	0
2012-03-16	1	1	0	3	5	45	45	2	3	1	0	1	0	0	0
2012-03-16	1	1	0	3	6	75	75	2	4	1	0	1	0	0	0
2012-03-16	1	2	0	NA	7	NA	NA	2	5	1	0	1	0	0	0
2012-03-17	2	1	0	0	1	0	0	2	7	1	0	1	0	0	0
2012-03-17	2	1	0	30	2	5	50	2	1	1	0	1	0	0	0
2012-03-17	2	1	0	30	3	10	100	2	2	1	0	1	0	0	0
2012-03-17	2	1	0	30	4	25	250	2	3	1	0	1	0	0	0
2012-03-17	2	1	0	30	5	45	450	2	4	1	0	1	0	0	0
2012-03-17	2	1	0	30	6	75	750	2	5	1	0	1	0	0	1
2012-03-17	2	2	0	NA	7	NA	NA	2	6	1	0	1	0	0	0
2012-03-18	3	1	0	0	1	0	0	2	1	1	0	1	0	0	0
2012-03-18	3	1	0	300	2	5	498	2	2	1	0	1	0	0	0
2012-03-18	3	1	0	300	3	10	996	2	3	1	0	1	0	0	0
2012-03-18	3	1	0	300	4	25	2490	2	4	1	0	1	0	0	0
2012-03-18	3	1	0	300	5	45	4482	2	5	1	0	1	0	0	0
2012-03-18	3	1	0	300	6	75	7470	2	6	1	0	1	0	0	0
2012-03-18	3	2	0	NA	7	NA	NA	2	7	1	0	1	0	0	0
2012-02-14	1	0	0	0	1	0	0	1	1	1	0	1	0	1	0
2012-02-14	1	0	0	3	2	5	5	1	2	1	0	1	0	1	0
2012-02-14	1	0	0	3	3	10	10	1	3	1	0	1	0	1	0
2012-02-14	1	0	0	3	4	25	25	1	4	1	0	1	0	1	2
2012-02-14	1	0	0	3	5	45	45	1	5	1	0	1	0	1	0
2012-02-14	1	0	0	3	6	75	75	1	6	1	0	1	0	1	0
2012-02-14	1	2	0	NA	7	NA	NA	1	7	1	0	1	0	1	0
2012-02-16	2	0	0	0	1	0	0	1	2	1	0	1	0	1	0
2012-02-16	2	0	0	30	2	5	50	1	3	1	0	1	0	1	0
2012-02-16	2	0	0	30	3	10	100	1	4	1	0	1	0	1	0
2012-02-16	2	0	0	30	4	25	250	1	5	1	0	1	0	1	0
2012-02-16	2	0	0	30	5	45	450	1	6	1	0	1	0	1	2
2012-02-16	2	0	0	30	6	75	750	1	7	1	0	1	0	1	0
2012-02-16	2	2	0	NA	7	NA	NA	1	1	1	0	1	0	1	0
2012-02-17	3	0	0	0	1	0	0	1	3	1	0	1	0	1	0
2012-02-17	3	0	0	300	2	5	498	1	4	1	0	1	0	1	0
2012-02-17	3	0	0	300	3	10	996	1	5	1	0	1	0	1	1
2012-02-17	3	0	0	300	4	25	2490	1	6	1	0	1	0	1	0
2012-02-17	3	0	0	300	5	45	4482	1	7	1	0	1	0	1	0
2012-02-17	3	0	0	300	6	75	7470	1	1	1	0	1	0	1	0
2012-02-17	3	2	0	NA	7	NA	NA	1	2	1	0	1	0	1	0
2012-02-23	1	0	0	0	1	0	0	2	4	1	0	1	0	1	0
2012-02-23	1	0	0	3	2	5	5	2	5	1	0	1	0	1	0
2012-02-23	1	0	0	3	3	10	10	2	6	1	0	1	0	1	0
2012-02-23	1	0	0	3	4	25	25	2	7	1	0	1	0	1	0
2012-02-23	1	0	0	3	5	45	45	2	1	1	0	1	0	1	1
2012-02-23	1	0	0	3	6	75	75	2	2	1	0	1	0	1	0
2012-02-23	1	2	0	NA	7	NA	NA	2	3	1	0	1	0	1	0
2012-02-24	2	0	0	0	1	0	0	2	5	1	0	1	0	1	0
2012-02-24	2	0	0	30	2	5	50	2	6	1	0	1	0	1	0
2012-02-24	2	0	0	30	3	10	100	2	7	1	0	1	0	1	0
2012-02-24	2	0	0	30	4	25	250	2	1	1	0	1	0	1	0
2012-02-24	2	0	0	30	5	45	450	2	2	1	0	1	0	1	0
2012-02-24	2	0	0	30	6	75	750	2	3	1	0	1	0	1	0
2012-02-24	2	2	0	NA	7	NA	NA	2	4	1	0	1	0	1	0
2012-02-25	3	0	0	0	1	0	0	2	6	1	0	1	0	1	0
2012-02-25	3	0	0	300	2	5	498	2	7	1	0	1	0	1	0
2012-02-25	3	0	0	300	3	10	996	2	1	1	0	1	0	1	0
2012-02-25	3	0	0	300	4	25	2490	2	2	1	0	1	0	1	0
2012-02-25	3	0	0	300	5	45	4482	2	3	1	0	1	0	1	0
2012-02-25	3	0	0	300	6	75	7470	2	4	1	0	1	0	1	0
2012-02-25	3	2	0	NA	7	NA	NA	2	5	1	0	1	0	1	0
2012-03-10	1	1	0	0	1	0	0	1	1	1	0	1	0	1	15
2012-03-10	1	1	0	3	2	5	5	1	2	1	0	1	0	1	17
2012-03-10	1	1	0	3	3	10	10	1	3	1	0	1	0	1	7
2012-03-10	1	1	0	3	4	25	25	1	4	1	0	1	0	1	4
2012-03-10	1	1	0	3	5	45	45	1	5	1	0	1	0	1	14
2012-03-10	1	1	0	3	6	75	75	1	6	1	0	1	0	1	8
2012-03-10	1	2	0	NA	7	NA	NA	1	7	1	0	1	0	1	0
2012-03-11	2	1	0	0	1	0	0	1	2	1	0	1	0	1	18
2012-03-11	2	1	0	30	2	5	50	1	3	1	0	1	0	1	11
2012-03-11	2	1	0	30	3	10	100	1	4	1	0	1	0	1	13
2012-03-11	2	1	0	30	4	25	250	1	5	1	0	1	0	1	9
2012-03-11	2	1	0	30	5	45	450	1	6	1	0	1	0	1	0
2012-03-11	2	1	0	30	6	75	750	1	7	1	0	1	0	1	10
2012-03-11	2	2	0	NA	7	NA	NA	1	1	1	0	1	0	1	1
2012-03-12	3	1	0	0	1	0	0	1	3	1	0	1	0	1	12
2012-03-12	3	1	0	300	2	5	498	1	4	1	0	1	0	1	7
2012-03-12	3	1	0	300	3	10	996	1	5	1	0	1	0	1	9
2012-03-12	3	1	0	300	4	25	2490	1	6	1	0	1	0	1	8
2012-03-12	3	1	0	300	5	45	4482	1	7	1	0	1	0	1	4
2012-03-12	3	1	0	300	6	75	7470	1	1	1	0	1	0	1	8
2012-03-12	3	2	0	NA	7	NA	NA	1	2	1	0	1	0	1	0
2012-03-16	1	1	0	0	1	0	0	2	6	1	0	1	0	1	24
2012-03-16	1	1	0	3	2	5	5	2	7	1	0	1	0	1	5
2012-03-16	1	1	0	3	3	10	10	2	1	1	0	1	0	1	8
2012-03-16	1	1	0	3	4	25	25	2	2	1	0	1	0	1	13
2012-03-16	1	1	0	3	5	45	45	2	3	1	0	1	0	1	11
2012-03-16	1	1	0	3	6	75	75	2	4	1	0	1	0	1	12
2012-03-16	1	2	0	NA	7	NA	NA	2	5	1	0	1	0	1	0
2012-03-17	2	1	0	0	1	0	0	2	7	1	0	1	0	1	23
2012-03-17	2	1	0	30	2	5	50	2	1	1	0	1	0	1	16
2012-03-17	2	1	0	30	3	10	100	2	2	1	0	1	0	1	19
2012-03-17	2	1	0	30	4	25	250	2	3	1	0	1	0	1	7
2012-03-17	2	1	0	30	5	45	450	2	4	1	0	1	0	1	16
2012-03-17	2	1	0	30	6	75	750	2	5	1	0	1	0	1	8
2012-03-17	2	2	0	NA	7	NA	NA	2	6	1	0	1	0	1	0
2012-03-18	3	1	0	0	1	0	0	2	1	1	0	1	0	1	26
2012-03-18	3	1	0	300	2	5	498	2	2	1	0	1	0	1	11
2012-03-18	3	1	0	300	3	10	996	2	3	1	0	1	0	1	18
2012-03-18	3	1	0	300	4	25	2490	2	4	1	0	1	0	1	14
2012-03-18	3	1	0	300	5	45	4482	2	5	1	0	1	0	1	4
2012-03-18	3	1	0	300	6	75	7470	2	6	1	0	1	0	1	15
2012-03-18	3	2	0	NA	7	NA	NA	2	7	1	0	1	0	1	1
2012-02-14	1	0	0	0	1	0	0	1	1	1	0	0	1	0	0
2012-02-14	1	0	0	3	2	5	5	1	2	1	0	0	1	0	0
2012-02-14	1	0	0	3	3	10	10	1	3	1	0	0	1	0	0
2012-02-14	1	0	0	3	4	25	25	1	4	1	0	0	1	0	0
2012-02-14	1	0	0	3	5	45	45	1	5	1	0	0	1	0	0
2012-02-14	1	0	0	3	6	75	75	1	6	1	0	0	1	0	0
2012-02-14	1	2	0	NA	7	NA	NA	1	7	1	0	0	1	0	0
2012-02-16	2	0	0	0	1	0	0	1	2	1	0	0	1	0	0
2012-02-16	2	0	0	30	2	5	50	1	3	1	0	0	1	0	0
2012-02-16	2	0	0	30	3	10	100	1	4	1	0	0	1	0	0
2012-02-16	2	0	0	30	4	25	250	1	5	1	0	0	1	0	0
2012-02-16	2	0	0	30	5	45	450	1	6	1	0	0	1	0	0
2012-02-16	2	0	0	30	6	75	750	1	7	1	0	0	1	0	0
2012-02-16	2	2	0	NA	7	NA	NA	1	1	1	0	0	1	0	0
2012-02-17	3	0	0	0	1	0	0	1	3	1	0	0	1	0	0
2012-02-17	3	0	0	300	2	5	498	1	4	1	0	0	1	0	0
2012-02-17	3	0	0	300	3	10	996	1	5	1	0	0	1	0	0
2012-02-17	3	0	0	300	4	25	2490	1	6	1	0	0	1	0	0
2012-02-17	3	0	0	300	5	45	4482	1	7	1	0	0	1	0	0
2012-02-17	3	0	0	300	6	75	7470	1	1	1	0	0	1	0	0
2012-02-17	3	2	0	NA	7	NA	NA	1	2	1	0	0	1	0	0
2012-02-23	1	0	0	0	1	0	0	2	4	1	0	0	1	0	0
2012-02-23	1	0	0	3	2	5	5	2	5	1	0	0	1	0	0
2012-02-23	1	0	0	3	3	10	10	2	6	1	0	0	1	0	0
2012-02-23	1	0	0	3	4	25	25	2	7	1	0	0	1	0	0
2012-02-23	1	0	0	3	5	45	45	2	1	1	0	0	1	0	0
2012-02-23	1	0	0	3	6	75	75	2	2	1	0	0	1	0	0
2012-02-23	1	2	0	NA	7	NA	NA	2	3	1	0	0	1	0	0
2012-02-24	2	0	0	0	1	0	0	2	5	1	0	0	1	0	0
2012-02-24	2	0	0	30	2	5	50	2	6	1	0	0	1	0	0
2012-02-24	2	0	0	30	3	10	100	2	7	1	0	0	1	0	0
2012-02-24	2	0	0	30	4	25	250	2	1	1	0	0	1	0	0
2012-02-24	2	0	0	30	5	45	450	2	2	1	0	0	1	0	0
2012-02-24	2	0	0	30	6	75	750	2	3	1	0	0	1	0	0
2012-02-24	2	2	0	NA	7	NA	NA	2	4	1	0	0	1	0	0
2012-02-25	3	0	0	0	1	0	0	2	6	1	0	0	1	0	0
2012-02-25	3	0	0	300	2	5	498	2	7	1	0	0	1	0	0
2012-02-25	3	0	0	300	3	10	996	2	1	1	0	0	1	0	0
2012-02-25	3	0	0	300	4	25	2490	2	2	1	0	0	1	0	0
2012-02-25	3	0	0	300	5	45	4482	2	3	1	0	0	1	0	0
2012-02-25	3	0	0	300	6	75	7470	2	4	1	0	0	1	0	0
2012-02-25	3	2	0	NA	7	NA	NA	2	5	1	0	0	1	0	0
2012-03-10	1	1	0	0	1	0	0	1	1	1	0	0	1	0	0
2012-03-10	1	1	0	3	2	5	5	1	2	1	0	0	1	0	0
2012-03-10	1	1	0	3	3	10	10	1	3	1	0	0	1	0	0
2012-03-10	1	1	0	3	4	25	25	1	4	1	0	0	1	0	0
2012-03-10	1	1	0	3	5	45	45	1	5	1	0	0	1	0	0
2012-03-10	1	1	0	3	6	75	75	1	6	1	0	0	1	0	0
2012-03-10	1	2	0	NA	7	NA	NA	1	7	1	0	0	1	0	0
2012-03-11	2	1	0	0	1	0	0	1	2	1	0	0	1	0	0
2012-03-11	2	1	0	30	2	5	50	1	3	1	0	0	1	0	0
2012-03-11	2	1	0	30	3	10	100	1	4	1	0	0	1	0	0
2012-03-11	2	1	0	30	4	25	250	1	5	1	0	0	1	0	0
2012-03-11	2	1	0	30	5	45	450	1	6	1	0	0	1	0	0
2012-03-11	2	1	0	30	6	75	750	1	7	1	0	0	1	0	0
2012-03-11	2	2	0	NA	7	NA	NA	1	1	1	0	0	1	0	0
2012-03-12	3	1	0	0	1	0	0	1	3	1	0	0	1	0	0
2012-03-12	3	1	0	300	2	5	498	1	4	1	0	0	1	0	0
2012-03-12	3	1	0	300	3	10	996	1	5	1	0	0	1	0	0
2012-03-12	3	1	0	300	4	25	2490	1	6	1	0	0	1	0	0
2012-03-12	3	1	0	300	5	45	4482	1	7	1	0	0	1	0	0
2012-03-12	3	1	0	300	6	75	7470	1	1	1	0	0	1	0	0
2012-03-12	3	2	0	NA	7	NA	NA	1	2	1	0	0	1	0	0
2012-03-16	1	1	0	0	1	0	0	2	6	1	0	0	1	0	0
2012-03-16	1	1	0	3	2	5	5	2	7	1	0	0	1	0	0
2012-03-16	1	1	0	3	3	10	10	2	1	1	0	0	1	0	0
2012-03-16	1	1	0	3	4	25	25	2	2	1	0	0	1	0	0
2012-03-16	1	1	0	3	5	45	45	2	3	1	0	0	1	0	0
2012-03-16	1	1	0	3	6	75	75	2	4	1	0	0	1	0	0
2012-03-16	1	2	0	NA	7	NA	NA	2	5	1	0	0	1	0	0
2012-03-17	2	1	0	0	1	0	0	2	7	1	0	0	1	0	0
2012-03-17	2	1	0	30	2	5	50	2	1	1	0	0	1	0	0
2012-03-17	2	1	0	30	3	10	100	2	2	1	0	0	1	0	0
2012-03-17	2	1	0	30	4	25	250	2	3	1	0	0	1	0	0
2012-03-17	2	1	0	30	5	45	450	2	4	1	0	0	1	0	0
2012-03-17	2	1	0	30	6	75	750	2	5	1	0	0	1	0	0
2012-03-17	2	2	0	NA	7	NA	NA	2	6	1	0	0	1	0	0
2012-03-18	3	1	0	0	1	0	0	2	1	1	0	0	1	0	0
2012-03-18	3	1	0	300	2	5	498	2	2	1	0	0	1	0	0
2012-03-18	3	1	0	300	3	10	996	2	3	1	0	0	1	0	0
2012-03-18	3	1	0	300	4	25	2490	2	4	1	0	0	1	0	0
2012-03-18	3	1	0	300	5	45	4482	2	5	1	0	0	1	0	0
2012-03-18	3	1	0	300	6	75	7470	2	6	1	0	0	1	0	0
2012-03-18	3	2	0	NA	7	NA	NA	2	7	1	0	0	1	0	0
2012-02-14	1	0	0	0	1	0	0	1	1	1	0	0	1	1	0
2012-02-14	1	0	0	3	2	5	5	1	2	1	0	0	1	1	0
2012-02-14	1	0	0	3	3	10	10	1	3	1	0	0	1	1	0
2012-02-14	1	0	0	3	4	25	25	1	4	1	0	0	1	1	0
2012-02-14	1	0	0	3	5	45	45	1	5	1	0	0	1	1	0
2012-02-14	1	0	0	3	6	75	75	1	6	1	0	0	1	1	0
2012-02-14	1	2	0	NA	7	NA	NA	1	7	1	0	0	1	1	0
2012-02-16	2	0	0	0	1	0	0	1	2	1	0	0	1	1	0
2012-02-16	2	0	0	30	2	5	50	1	3	1	0	0	1	1	0
2012-02-16	2	0	0	30	3	10	100	1	4	1	0	0	1	1	0
2012-02-16	2	0	0	30	4	25	250	1	5	1	0	0	1	1	0
2012-02-16	2	0	0	30	5	45	450	1	6	1	0	0	1	1	0
2012-02-16	2	0	0	30	6	75	750	1	7	1	0	0	1	1	0
2012-02-16	2	2	0	NA	7	NA	NA	1	1	1	0	0	1	1	0
2012-02-17	3	0	0	0	1	0	0	1	3	1	0	0	1	1	0
2012-02-17	3	0	0	300	2	5	498	1	4	1	0	0	1	1	0
2012-02-17	3	0	0	300	3	10	996	1	5	1	0	0	1	1	0
2012-02-17	3	0	0	300	4	25	2490	1	6	1	0	0	1	1	0
2012-02-17	3	0	0	300	5	45	4482	1	7	1	0	0	1	1	0
2012-02-17	3	0	0	300	6	75	7470	1	1	1	0	0	1	1	0
2012-02-17	3	2	0	NA	7	NA	NA	1	2	1	0	0	1	1	0
2012-02-23	1	0	0	0	1	0	0	2	4	1	0	0	1	1	0
2012-02-23	1	0	0	3	2	5	5	2	5	1	0	0	1	1	0
2012-02-23	1	0	0	3	3	10	10	2	6	1	0	0	1	1	0
2012-02-23	1	0	0	3	4	25	25	2	7	1	0	0	1	1	0
2012-02-23	1	0	0	3	5	45	45	2	1	1	0	0	1	1	0
2012-02-23	1	0	0	3	6	75	75	2	2	1	0	0	1	1	0
2012-02-23	1	2	0	NA	7	NA	NA	2	3	1	0	0	1	1	0
2012-02-24	2	0	0	0	1	0	0	2	5	1	0	0	1	1	0
2012-02-24	2	0	0	30	2	5	50	2	6	1	0	0	1	1	0
2012-02-24	2	0	0	30	3	10	100	2	7	1	0	0	1	1	0
2012-02-24	2	0	0	30	4	25	250	2	1	1	0	0	1	1	0
2012-02-24	2	0	0	30	5	45	450	2	2	1	0	0	1	1	0
2012-02-24	2	0	0	30	6	75	750	2	3	1	0	0	1	1	0
2012-02-24	2	2	0	NA	7	NA	NA	2	4	1	0	0	1	1	0
2012-02-25	3	0	0	0	1	0	0	2	6	1	0	0	1	1	0
2012-02-25	3	0	0	300	2	5	498	2	7	1	0	0	1	1	0
2012-02-25	3	0	0	300	3	10	996	2	1	1	0	0	1	1	0
2012-02-25	3	0	0	300	4	25	2490	2	2	1	0	0	1	1	0
2012-02-25	3	0	0	300	5	45	4482	2	3	1	0	0	1	1	0
2012-02-25	3	0	0	300	6	75	7470	2	4	1	0	0	1	1	0
2012-02-25	3	2	0	NA	7	NA	NA	2	5	1	0	0	1	1	0
2012-03-10	1	1	0	0	1	0	0	1	1	1	0	0	1	1	0
2012-03-10	1	1	0	3	2	5	5	1	2	1	0	0	1	1	0
2012-03-10	1	1	0	3	3	10	10	1	3	1	0	0	1	1	0
2012-03-10	1	1	0	3	4	25	25	1	4	1	0	0	1	1	0
2012-03-10	1	1	0	3	5	45	45	1	5	1	0	0	1	1	0
2012-03-10	1	1	0	3	6	75	75	1	6	1	0	0	1	1	0
2012-03-10	1	2	0	NA	7	NA	NA	1	7	1	0	0	1	1	0
2012-03-11	2	1	0	0	1	0	0	1	2	1	0	0	1	1	0
2012-03-11	2	1	0	30	2	5	50	1	3	1	0	0	1	1	0
2012-03-11	2	1	0	30	3	10	100	1	4	1	0	0	1	1	0
2012-03-11	2	1	0	30	4	25	250	1	5	1	0	0	1	1	0
2012-03-11	2	1	0	30	5	45	450	1	6	1	0	0	1	1	0
2012-03-11	2	1	0	30	6	75	750	1	7	1	0	0	1	1	0
2012-03-11	2	2	0	NA	7	NA	NA	1	1	1	0	0	1	1	0
2012-03-12	3	1	0	0	1	0	0	1	3	1	0	0	1	1	0
2012-03-12	3	1	0	300	2	5	498	1	4	1	0	0	1	1	0
2012-03-12	3	1	0	300	3	10	996	1	5	1	0	0	1	1	0
2012-03-12	3	1	0	300	4	25	2490	1	6	1	0	0	1	1	0
2012-03-12	3	1	0	300	5	45	4482	1	7	1	0	0	1	1	0
2012-03-12	3	1	0	300	6	75	7470	1	1	1	0	0	1	1	0
2012-03-12	3	2	0	NA	7	NA	NA	1	2	1	0	0	1	1	0
2012-03-16	1	1	0	0	1	0	0	2	6	1	0	0	1	1	0
2012-03-16	1	1	0	3	2	5	5	2	7	1	0	0	1	1	0
2012-03-16	1	1	0	3	3	10	10	2	1	1	0	0	1	1	0
2012-03-16	1	1	0	3	4	25	25	2	2	1	0	0	1	1	0
2012-03-16	1	1	0	3	5	45	45	2	3	1	0	0	1	1	0
2012-03-16	1	1	0	3	6	75	75	2	4	1	0	0	1	1	0
2012-03-16	1	2	0	NA	7	NA	NA	2	5	1	0	0	1	1	0
2012-03-17	2	1	0	0	1	0	0	2	7	1	0	0	1	1	0
2012-03-17	2	1	0	30	2	5	50	2	1	1	0	0	1	1	0
2012-03-17	2	1	0	30	3	10	100	2	2	1	0	0	1	1	0
2012-03-17	2	1	0	30	4	25	250	2	3	1	0	0	1	1	0
2012-03-17	2	1	0	30	5	45	450	2	4	1	0	0	1	1	0
2012-03-17	2	1	0	30	6	75	750	2	5	1	0	0	1	1	0
2012-03-17	2	2	0	NA	7	NA	NA	2	6	1	0	0	1	1	0
2012-03-18	3	1	0	0	1	0	0	2	1	1	0	0	1	1	0
2012-03-18	3	1	0	300	2	5	498	2	2	1	0	0	1	1	0
2012-03-18	3	1	0	300	3	10	996	2	3	1	0	0	1	1	0
2012-03-18	3	1	0	300	4	25	2490	2	4	1	0	0	1	1	0
2012-03-18	3	1	0	300	5	45	4482	2	5	1	0	0	1	1	0
2012-03-18	3	1	0	300	6	75	7470	2	6	1	0	0	1	1	0
2012-03-18	3	2	0	NA	7	NA	NA	2	7	1	0	0	1	1	0
2012-02-14	1	0	0	0	1	0	0	1	1	2	1	0	0	0	5
2012-02-14	1	0	0	3	2	5	5	1	2	2	1	0	0	0	2
2012-02-14	1	0	0	3	3	10	10	1	3	2	1	0	0	0	3
2012-02-14	1	0	0	3	4	25	25	1	4	2	1	0	0	0	2
2012-02-14	1	0	0	3	5	45	45	1	5	2	1	0	0	0	0
2012-02-14	1	0	0	3	6	75	75	1	6	2	1	0	0	0	3
2012-02-14	1	2	0	NA	7	NA	NA	1	7	2	1	0	0	0	12
2012-02-16	2	0	0	0	1	0	0	1	2	2	1	0	0	0	4
2012-02-16	2	0	0	30	2	5	50	1	3	2	1	0	0	0	3
2012-02-16	2	0	0	30	3	10	100	1	4	2	1	0	0	0	1
2012-02-16	2	0	0	30	4	25	250	1	5	2	1	0	0	0	5
2012-02-16	2	0	0	30	5	45	450	1	6	2	1	0	0	0	12
2012-02-16	2	0	0	30	6	75	750	1	7	2	1	0	0	0	18
2012-02-16	2	2	0	NA	7	NA	NA	1	1	2	1	0	0	0	18
2012-02-17	3	0	0	0	1	0	0	1	3	2	1	0	0	0	5
2012-02-17	3	0	0	300	2	5	498	1	4	2	1	0	0	0	10
2012-02-17	3	0	0	300	3	10	996	1	5	2	1	0	0	0	11
2012-02-17	3	0	0	300	4	25	2490	1	6	2	1	0	0	0	17
2012-02-17	3	0	0	300	5	45	4482	1	7	2	1	0	0	0	21
2012-02-17	3	0	0	300	6	75	7470	1	1	2	1	0	0	0	27
2012-02-17	3	2	0	NA	7	NA	NA	1	2	2	1	0	0	0	25
2012-02-23	1	0	0	0	1	0	0	2	4	2	1	0	0	0	3
2012-02-23	1	0	0	3	2	5	5	2	5	2	1	0	0	0	2
2012-02-23	1	0	0	3	3	10	10	2	6	2	1	0	0	0	1
2012-02-23	1	0	0	3	4	25	25	2	7	2	1	0	0	0	5
2012-02-23	1	0	0	3	5	45	45	2	1	2	1	0	0	0	6
2012-02-23	1	0	0	3	6	75	75	2	2	2	1	0	0	0	4
2012-02-23	1	2	0	NA	7	NA	NA	2	3	2	1	0	0	0	14
2012-02-24	2	0	0	0	1	0	0	2	5	2	1	0	0	0	0
2012-02-24	2	0	0	30	2	5	50	2	6	2	1	0	0	0	0
2012-02-24	2	0	0	30	3	10	100	2	7	2	1	0	0	0	3
2012-02-24	2	0	0	30	4	25	250	2	1	2	1	0	0	0	3
2012-02-24	2	0	0	30	5	45	450	2	2	2	1	0	0	0	7
2012-02-24	2	0	0	30	6	75	750	2	3	2	1	0	0	0	9
2012-02-24	2	2	0	NA	7	NA	NA	2	4	2	1	0	0	0	16
2012-02-25	3	0	0	0	1	0	0	2	6	2	1	0	0	0	3
2012-02-25	3	0	0	300	2	5	498	2	7	2	1	0	0	0	12
2012-02-25	3	0	0	300	3	10	996	2	1	2	1	0	0	0	11
2012-02-25	3	0	0	300	4	25	2490	2	2	2	1	0	0	0	14
2012-02-25	3	0	0	300	5	45	4482	2	3	2	1	0	0	0	18
2012-02-25	3	0	0	300	6	75	7470	2	4	2	1	0	0	0	21
2012-02-25	3	2	0	NA	7	NA	NA	2	5	2	1	0	0	0	15
2012-03-10	1	1	0	0	1	0	0	1	1	2	1	0	0	0	0
2012-03-10	1	1	0	3	2	5	5	1	2	2	1	0	0	0	0
2012-03-10	1	1	0	3	3	10	10	1	3	2	1	0	0	0	0
2012-03-10	1	1	0	3	4	25	25	1	4	2	1	0	0	0	0
2012-03-10	1	1	0	3	5	45	45	1	5	2	1	0	0	0	0
2012-03-10	1	1	0	3	6	75	75	1	6	2	1	0	0	0	0
2012-03-10	1	2	0	NA	7	NA	NA	1	7	2	1	0	0	0	15
2012-03-11	2	1	0	0	1	0	0	1	2	2	1	0	0	0	0
2012-03-11	2	1	0	30	2	5	50	1	3	2	1	0	0	0	0
2012-03-11	2	1	0	30	3	10	100	1	4	2	1	0	0	0	0
2012-03-11	2	1	0	30	4	25	250	1	5	2	1	0	0	0	0
2012-03-11	2	1	0	30	5	45	450	1	6	2	1	0	0	0	0
2012-03-11	2	1	0	30	6	75	750	1	7	2	1	0	0	0	0
2012-03-11	2	2	0	NA	7	NA	NA	1	1	2	1	0	0	0	21
2012-03-12	3	1	0	0	1	0	0	1	3	2	1	0	0	0	0
2012-03-12	3	1	0	300	2	5	498	1	4	2	1	0	0	0	0
2012-03-12	3	1	0	300	3	10	996	1	5	2	1	0	0	0	1
2012-03-12	3	1	0	300	4	25	2490	1	6	2	1	0	0	0	0
2012-03-12	3	1	0	300	5	45	4482	1	7	2	1	0	0	0	0
2012-03-12	3	1	0	300	6	75	7470	1	1	2	1	0	0	0	0
2012-03-12	3	2	0	NA	7	NA	NA	1	2	2	1	0	0	0	24
2012-03-16	1	1	0	0	1	0	0	2	6	2	1	0	0	0	0
2012-03-16	1	1	0	3	2	5	5	2	7	2	1	0	0	0	0
2012-03-16	1	1	0	3	3	10	10	2	1	2	1	0	0	0	0
2012-03-16	1	1	0	3	4	25	25	2	2	2	1	0	0	0	0
2012-03-16	1	1	0	3	5	45	45	2	3	2	1	0	0	0	0
2012-03-16	1	1	0	3	6	75	75	2	4	2	1	0	0	0	0
2012-03-16	1	2	0	NA	7	NA	NA	2	5	2	1	0	0	0	21
2012-03-17	2	1	0	0	1	0	0	2	7	2	1	0	0	0	0
2012-03-17	2	1	0	30	2	5	50	2	1	2	1	0	0	0	0
2012-03-17	2	1	0	30	3	10	100	2	2	2	1	0	0	0	0
2012-03-17	2	1	0	30	4	25	250	2	3	2	1	0	0	0	0
2012-03-17	2	1	0	30	5	45	450	2	4	2	1	0	0	0	0
2012-03-17	2	1	0	30	6	75	750	2	5	2	1	0	0	0	0
2012-03-17	2	2	0	NA	7	NA	NA	2	6	2	1	0	0	0	17
2012-03-18	3	1	0	0	1	0	0	2	1	2	1	0	0	0	0
2012-03-18	3	1	0	300	2	5	498	2	2	2	1	0	0	0	0
2012-03-18	3	1	0	300	3	10	996	2	3	2	1	0	0	0	0
2012-03-18	3	1	0	300	4	25	2490	2	4	2	1	0	0	0	0
2012-03-18	3	1	0	300	5	45	4482	2	5	2	1	0	0	0	0
2012-03-18	3	1	0	300	6	75	7470	2	6	2	1	0	0	0	0
2012-03-18	3	2	0	NA	7	NA	NA	2	7	2	1	0	0	0	39
2012-02-14	1	0	0	0	1	0	0	1	1	2	1	0	0	1	20
2012-02-14	1	0	0	3	2	5	5	1	2	2	1	0	0	1	11
2012-02-14	1	0	0	3	3	10	10	1	3	2	1	0	0	1	17
2012-02-14	1	0	0	3	4	25	25	1	4	2	1	0	0	1	14
2012-02-14	1	0	0	3	5	45	45	1	5	2	1	0	0	1	14
2012-02-14	1	0	0	3	6	75	75	1	6	2	1	0	0	1	20
2012-02-14	1	2	0	NA	7	NA	NA	1	7	2	1	0	0	1	6
2012-02-16	2	0	0	0	1	0	0	1	2	2	1	0	0	1	15
2012-02-16	2	0	0	30	2	5	50	1	3	2	1	0	0	1	10
2012-02-16	2	0	0	30	3	10	100	1	4	2	1	0	0	1	13
2012-02-16	2	0	0	30	4	25	250	1	5	2	1	0	0	1	26
2012-02-16	2	0	0	30	5	45	450	1	6	2	1	0	0	1	7
2012-02-16	2	0	0	30	6	75	750	1	7	2	1	0	0	1	8
2012-02-16	2	2	0	NA	7	NA	NA	1	1	2	1	0	0	1	6
2012-02-17	3	0	0	0	1	0	0	1	3	2	1	0	0	1	26
2012-02-17	3	0	0	300	2	5	498	1	4	2	1	0	0	1	11
2012-02-17	3	0	0	300	3	10	996	1	5	2	1	0	0	1	3
2012-02-17	3	0	0	300	4	25	2490	1	6	2	1	0	0	1	8
2012-02-17	3	0	0	300	5	45	4482	1	7	2	1	0	0	1	6
2012-02-17	3	0	0	300	6	75	7470	1	1	2	1	0	0	1	4
2012-02-17	3	2	0	NA	7	NA	NA	1	2	2	1	0	0	1	4
2012-02-23	1	0	0	0	1	0	0	2	4	2	1	0	0	1	8
2012-02-23	1	0	0	3	2	5	5	2	5	2	1	0	0	1	20
2012-02-23	1	0	0	3	3	10	10	2	6	2	1	0	0	1	20
2012-02-23	1	0	0	3	4	25	25	2	7	2	1	0	0	1	17
2012-02-23	1	0	0	3	5	45	45	2	1	2	1	0	0	1	13
2012-02-23	1	0	0	3	6	75	75	2	2	2	1	0	0	1	26
2012-02-23	1	2	0	NA	7	NA	NA	2	3	2	1	0	0	1	4
2012-02-24	2	0	0	0	1	0	0	2	5	2	1	0	0	1	18
2012-02-24	2	0	0	30	2	5	50	2	6	2	1	0	0	1	17
2012-02-24	2	0	0	30	3	10	100	2	7	2	1	0	0	1	17
2012-02-24	2	0	0	30	4	25	250	2	1	2	1	0	0	1	14
2012-02-24	2	0	0	30	5	45	450	2	2	2	1	0	0	1	23
2012-02-24	2	0	0	30	6	75	750	2	3	2	1	0	0	1	13
2012-02-24	2	2	0	NA	7	NA	NA	2	4	2	1	0	0	1	8
2012-02-25	3	0	0	0	1	0	0	2	6	2	1	0	0	1	21
2012-02-25	3	0	0	300	2	5	498	2	7	2	1	0	0	1	9
2012-02-25	3	0	0	300	3	10	996	2	1	2	1	0	0	1	7
2012-02-25	3	0	0	300	4	25	2490	2	2	2	1	0	0	1	7
2012-02-25	3	0	0	300	5	45	4482	2	3	2	1	0	0	1	10
2012-02-25	3	0	0	300	6	75	7470	2	4	2	1	0	0	1	3
2012-02-25	3	2	0	NA	7	NA	NA	2	5	2	1	0	0	1	6
2012-03-10	1	1	0	0	1	0	0	1	1	2	1	0	0	1	0
2012-03-10	1	1	0	3	2	5	5	1	2	2	1	0	0	1	0
2012-03-10	1	1	0	3	3	10	10	1	3	2	1	0	0	1	0
2012-03-10	1	1	0	3	4	25	25	1	4	2	1	0	0	1	0
2012-03-10	1	1	0	3	5	45	45	1	5	2	1	0	0	1	1
2012-03-10	1	1	0	3	6	75	75	1	6	2	1	0	0	1	0
2012-03-10	1	2	0	NA	7	NA	NA	1	7	2	1	0	0	1	7
2012-03-11	2	1	0	0	1	0	0	1	2	2	1	0	0	1	0
2012-03-11	2	1	0	30	2	5	50	1	3	2	1	0	0	1	0
2012-03-11	2	1	0	30	3	10	100	1	4	2	1	0	0	1	1
2012-03-11	2	1	0	30	4	25	250	1	5	2	1	0	0	1	1
2012-03-11	2	1	0	30	5	45	450	1	6	2	1	0	0	1	2
2012-03-11	2	1	0	30	6	75	750	1	7	2	1	0	0	1	0
2012-03-11	2	2	0	NA	7	NA	NA	1	1	2	1	0	0	1	0
2012-03-12	3	1	0	0	1	0	0	1	3	2	1	0	0	1	0
2012-03-12	3	1	0	300	2	5	498	1	4	2	1	0	0	1	1
2012-03-12	3	1	0	300	3	10	996	1	5	2	1	0	0	1	1
2012-03-12	3	1	0	300	4	25	2490	1	6	2	1	0	0	1	0
2012-03-12	3	1	0	300	5	45	4482	1	7	2	1	0	0	1	0
2012-03-12	3	1	0	300	6	75	7470	1	1	2	1	0	0	1	0
2012-03-12	3	2	0	NA	7	NA	NA	1	2	2	1	0	0	1	14
2012-03-16	1	1	0	0	1	0	0	2	6	2	1	0	0	1	0
2012-03-16	1	1	0	3	2	5	5	2	7	2	1	0	0	1	0
2012-03-16	1	1	0	3	3	10	10	2	1	2	1	0	0	1	0
2012-03-16	1	1	0	3	4	25	25	2	2	2	1	0	0	1	0
2012-03-16	1	1	0	3	5	45	45	2	3	2	1	0	0	1	0
2012-03-16	1	1	0	3	6	75	75	2	4	2	1	0	0	1	0
2012-03-16	1	2	0	NA	7	NA	NA	2	5	2	1	0	0	1	6
2012-03-17	2	1	0	0	1	0	0	2	7	2	1	0	0	1	0
2012-03-17	2	1	0	30	2	5	50	2	1	2	1	0	0	1	0
2012-03-17	2	1	0	30	3	10	100	2	2	2	1	0	0	1	0
2012-03-17	2	1	0	30	4	25	250	2	3	2	1	0	0	1	0
2012-03-17	2	1	0	30	5	45	450	2	4	2	1	0	0	1	0
2012-03-17	2	1	0	30	6	75	750	2	5	2	1	0	0	1	0
2012-03-17	2	2	0	NA	7	NA	NA	2	6	2	1	0	0	1	0
2012-03-18	3	1	0	0	1	0	0	2	1	2	1	0	0	1	0
2012-03-18	3	1	0	300	2	5	498	2	2	2	1	0	0	1	0
2012-03-18	3	1	0	300	3	10	996	2	3	2	1	0	0	1	0
2012-03-18	3	1	0	300	4	25	2490	2	4	2	1	0	0	1	0
2012-03-18	3	1	0	300	5	45	4482	2	5	2	1	0	0	1	0
2012-03-18	3	1	0	300	6	75	7470	2	6	2	1	0	0	1	0
2012-03-18	3	2	0	NA	7	NA	NA	2	7	2	1	0	0	1	0
2012-02-14	1	0	0	0	1	0	0	1	1	2	0	1	0	0	0
2012-02-14	1	0	0	3	2	5	5	1	2	2	0	1	0	0	0
2012-02-14	1	0	0	3	3	10	10	1	3	2	0	1	0	0	0
2012-02-14	1	0	0	3	4	25	25	1	4	2	0	1	0	0	0
2012-02-14	1	0	0	3	5	45	45	1	5	2	0	1	0	0	0
2012-02-14	1	0	0	3	6	75	75	1	6	2	0	1	0	0	0
2012-02-14	1	2	0	NA	7	NA	NA	1	7	2	0	1	0	0	0
2012-02-16	2	0	0	0	1	0	0	1	2	2	0	1	0	0	0
2012-02-16	2	0	0	30	2	5	50	1	3	2	0	1	0	0	0
2012-02-16	2	0	0	30	3	10	100	1	4	2	0	1	0	0	0
2012-02-16	2	0	0	30	4	25	250	1	5	2	0	1	0	0	0
2012-02-16	2	0	0	30	5	45	450	1	6	2	0	1	0	0	0
2012-02-16	2	0	0	30	6	75	750	1	7	2	0	1	0	0	0
2012-02-16	2	2	0	NA	7	NA	NA	1	1	2	0	1	0	0	0
2012-02-17	3	0	0	0	1	0	0	1	3	2	0	1	0	0	0
2012-02-17	3	0	0	300	2	5	498	1	4	2	0	1	0	0	0
2012-02-17	3	0	0	300	3	10	996	1	5	2	0	1	0	0	0
2012-02-17	3	0	0	300	4	25	2490	1	6	2	0	1	0	0	0
2012-02-17	3	0	0	300	5	45	4482	1	7	2	0	1	0	0	0
2012-02-17	3	0	0	300	6	75	7470	1	1	2	0	1	0	0	0
2012-02-17	3	2	0	NA	7	NA	NA	1	2	2	0	1	0	0	0
2012-02-23	1	0	0	0	1	0	0	2	4	2	0	1	0	0	0
2012-02-23	1	0	0	3	2	5	5	2	5	2	0	1	0	0	0
2012-02-23	1	0	0	3	3	10	10	2	6	2	0	1	0	0	0
2012-02-23	1	0	0	3	4	25	25	2	7	2	0	1	0	0	0
2012-02-23	1	0	0	3	5	45	45	2	1	2	0	1	0	0	0
2012-02-23	1	0	0	3	6	75	75	2	2	2	0	1	0	0	0
2012-02-23	1	2	0	NA	7	NA	NA	2	3	2	0	1	0	0	0
2012-02-24	2	0	0	0	1	0	0	2	5	2	0	1	0	0	0
2012-02-24	2	0	0	30	2	5	50	2	6	2	0	1	0	0	0
2012-02-24	2	0	0	30	3	10	100	2	7	2	0	1	0	0	0
2012-02-24	2	0	0	30	4	25	250	2	1	2	0	1	0	0	0
2012-02-24	2	0	0	30	5	45	450	2	2	2	0	1	0	0	0
2012-02-24	2	0	0	30	6	75	750	2	3	2	0	1	0	0	0
2012-02-24	2	2	0	NA	7	NA	NA	2	4	2	0	1	0	0	0
2012-02-25	3	0	0	0	1	0	0	2	6	2	0	1	0	0	0
2012-02-25	3	0	0	300	2	5	498	2	7	2	0	1	0	0	0
2012-02-25	3	0	0	300	3	10	996	2	1	2	0	1	0	0	0
2012-02-25	3	0	0	300	4	25	2490	2	2	2	0	1	0	0	0
2012-02-25	3	0	0	300	5	45	4482	2	3	2	0	1	0	0	0
2012-02-25	3	0	0	300	6	75	7470	2	4	2	0	1	0	0	0
2012-02-25	3	2	0	NA	7	NA	NA	2	5	2	0	1	0	0	0
2012-03-10	1	1	0	0	1	0	0	1	1	2	0	1	0	0	0
2012-03-10	1	1	0	3	2	5	5	1	2	2	0	1	0	0	0
2012-03-10	1	1	0	3	3	10	10	1	3	2	0	1	0	0	0
2012-03-10	1	1	0	3	4	25	25	1	4	2	0	1	0	0	0
2012-03-10	1	1	0	3	5	45	45	1	5	2	0	1	0	0	0
2012-03-10	1	1	0	3	6	75	75	1	6	2	0	1	0	0	0
2012-03-10	1	2	0	NA	7	NA	NA	1	7	2	0	1	0	0	0
2012-03-11	2	1	0	0	1	0	0	1	2	2	0	1	0	0	0
2012-03-11	2	1	0	30	2	5	50	1	3	2	0	1	0	0	0
2012-03-11	2	1	0	30	3	10	100	1	4	2	0	1	0	0	0
2012-03-11	2	1	0	30	4	25	250	1	5	2	0	1	0	0	2
2012-03-11	2	1	0	30	5	45	450	1	6	2	0	1	0	0	0
2012-03-11	2	1	0	30	6	75	750	1	7	2	0	1	0	0	2
2012-03-11	2	2	0	NA	7	NA	NA	1	1	2	0	1	0	0	0
2012-03-12	3	1	0	0	1	0	0	1	3	2	0	1	0	0	1
2012-03-12	3	1	0	300	2	5	498	1	4	2	0	1	0	0	0
2012-03-12	3	1	0	300	3	10	996	1	5	2	0	1	0	0	0
2012-03-12	3	1	0	300	4	25	2490	1	6	2	0	1	0	0	3
2012-03-12	3	1	0	300	5	45	4482	1	7	2	0	1	0	0	2
2012-03-12	3	1	0	300	6	75	7470	1	1	2	0	1	0	0	1
2012-03-12	3	2	0	NA	7	NA	NA	1	2	2	0	1	0	0	0
2012-03-16	1	1	0	0	1	0	0	2	6	2	0	1	0	0	0
2012-03-16	1	1	0	3	2	5	5	2	7	2	0	1	0	0	0
2012-03-16	1	1	0	3	3	10	10	2	1	2	0	1	0	0	0
2012-03-16	1	1	0	3	4	25	25	2	2	2	0	1	0	0	0
2012-03-16	1	1	0	3	5	45	45	2	3	2	0	1	0	0	0
2012-03-16	1	1	0	3	6	75	75	2	4	2	0	1	0	0	0
2012-03-16	1	2	0	NA	7	NA	NA	2	5	2	0	1	0	0	0
2012-03-17	2	1	0	0	1	0	0	2	7	2	0	1	0	0	0
2012-03-17	2	1	0	30	2	5	50	2	1	2	0	1	0	0	0
2012-03-17	2	1	0	30	3	10	100	2	2	2	0	1	0	0	0
2012-03-17	2	1	0	30	4	25	250	2	3	2	0	1	0	0	0
2012-03-17	2	1	0	30	5	45	450	2	4	2	0	1	0	0	0
2012-03-17	2	1	0	30	6	75	750	2	5	2	0	1	0	0	1
2012-03-17	2	2	0	NA	7	NA	NA	2	6	2	0	1	0	0	0
2012-03-18	3	1	0	0	1	0	0	2	1	2	0	1	0	0	0
2012-03-18	3	1	0	300	2	5	498	2	2	2	0	1	0	0	0
2012-03-18	3	1	0	300	3	10	996	2	3	2	0	1	0	0	0
2012-03-18	3	1	0	300	4	25	2490	2	4	2	0	1	0	0	0
2012-03-18	3	1	0	300	5	45	4482	2	5	2	0	1	0	0	0
2012-03-18	3	1	0	300	6	75	7470	2	6	2	0	1	0	0	3
2012-03-18	3	2	0	NA	7	NA	NA	2	7	2	0	1	0	0	0
2012-02-14	1	0	0	0	1	0	0	1	1	2	0	1	0	1	0
2012-02-14	1	0	0	3	2	5	5	1	2	2	0	1	0	1	2
2012-02-14	1	0	0	3	3	10	10	1	3	2	0	1	0	1	4
2012-02-14	1	0	0	3	4	25	25	1	4	2	0	1	0	1	1
2012-02-14	1	0	0	3	5	45	45	1	5	2	0	1	0	1	2
2012-02-14	1	0	0	3	6	75	75	1	6	2	0	1	0	1	0
2012-02-14	1	2	0	NA	7	NA	NA	1	7	2	0	1	0	1	0
2012-02-16	2	0	0	0	1	0	0	1	2	2	0	1	0	1	0
2012-02-16	2	0	0	30	2	5	50	1	3	2	0	1	0	1	0
2012-02-16	2	0	0	30	3	10	100	1	4	2	0	1	0	1	0
2012-02-16	2	0	0	30	4	25	250	1	5	2	0	1	0	1	0
2012-02-16	2	0	0	30	5	45	450	1	6	2	0	1	0	1	0
2012-02-16	2	0	0	30	6	75	750	1	7	2	0	1	0	1	1
2012-02-16	2	2	0	NA	7	NA	NA	1	1	2	0	1	0	1	0
2012-02-17	3	0	0	0	1	0	0	1	3	2	0	1	0	1	0
2012-02-17	3	0	0	300	2	5	498	1	4	2	0	1	0	1	0
2012-02-17	3	0	0	300	3	10	996	1	5	2	0	1	0	1	2
2012-02-17	3	0	0	300	4	25	2490	1	6	2	0	1	0	1	0
2012-02-17	3	0	0	300	5	45	4482	1	7	2	0	1	0	1	0
2012-02-17	3	0	0	300	6	75	7470	1	1	2	0	1	0	1	0
2012-02-17	3	2	0	NA	7	NA	NA	1	2	2	0	1	0	1	0
2012-02-23	1	0	0	0	1	0	0	2	4	2	0	1	0	1	0
2012-02-23	1	0	0	3	2	5	5	2	5	2	0	1	0	1	1
2012-02-23	1	0	0	3	3	10	10	2	6	2	0	1	0	1	0
2012-02-23	1	0	0	3	4	25	25	2	7	2	0	1	0	1	0
2012-02-23	1	0	0	3	5	45	45	2	1	2	0	1	0	1	0
2012-02-23	1	0	0	3	6	75	75	2	2	2	0	1	0	1	1
2012-02-23	1	2	0	NA	7	NA	NA	2	3	2	0	1	0	1	0
2012-02-24	2	0	0	0	1	0	0	2	5	2	0	1	0	1	0
2012-02-24	2	0	0	30	2	5	50	2	6	2	0	1	0	1	0
2012-02-24	2	0	0	30	3	10	100	2	7	2	0	1	0	1	1
2012-02-24	2	0	0	30	4	25	250	2	1	2	0	1	0	1	0
2012-02-24	2	0	0	30	5	45	450	2	2	2	0	1	0	1	1
2012-02-24	2	0	0	30	6	75	750	2	3	2	0	1	0	1	0
2012-02-24	2	2	0	NA	7	NA	NA	2	4	2	0	1	0	1	1
2012-02-25	3	0	0	0	1	0	0	2	6	2	0	1	0	1	0
2012-02-25	3	0	0	300	2	5	498	2	7	2	0	1	0	1	0
2012-02-25	3	0	0	300	3	10	996	2	1	2	0	1	0	1	0
2012-02-25	3	0	0	300	4	25	2490	2	2	2	0	1	0	1	0
2012-02-25	3	0	0	300	5	45	4482	2	3	2	0	1	0	1	0
2012-02-25	3	0	0	300	6	75	7470	2	4	2	0	1	0	1	0
2012-02-25	3	2	0	NA	7	NA	NA	2	5	2	0	1	0	1	0
2012-03-10	1	1	0	0	1	0	0	1	1	2	0	1	0	1	25
2012-03-10	1	1	0	3	2	5	5	1	2	2	0	1	0	1	20
2012-03-10	1	1	0	3	3	10	10	1	3	2	0	1	0	1	33
2012-03-10	1	1	0	3	4	25	25	1	4	2	0	1	0	1	36
2012-03-10	1	1	0	3	5	45	45	1	5	2	0	1	0	1	17
2012-03-10	1	1	0	3	6	75	75	1	6	2	0	1	0	1	28
2012-03-10	1	2	0	NA	7	NA	NA	1	7	2	0	1	0	1	0
2012-03-11	2	1	0	0	1	0	0	1	2	2	0	1	0	1	24
2012-03-11	2	1	0	30	2	5	50	1	3	2	0	1	0	1	27
2012-03-11	2	1	0	30	3	10	100	1	4	2	0	1	0	1	20
2012-03-11	2	1	0	30	4	25	250	1	5	2	0	1	0	1	25
2012-03-11	2	1	0	30	5	45	450	1	6	2	0	1	0	1	24
2012-03-11	2	1	0	30	6	75	750	1	7	2	0	1	0	1	17
2012-03-11	2	2	0	NA	7	NA	NA	1	1	2	0	1	0	1	0
2012-03-12	3	1	0	0	1	0	0	1	3	2	0	1	0	1	25
2012-03-12	3	1	0	300	2	5	498	1	4	2	0	1	0	1	16
2012-03-12	3	1	0	300	3	10	996	1	5	2	0	1	0	1	6
2012-03-12	3	1	0	300	4	25	2490	1	6	2	0	1	0	1	15
2012-03-12	3	1	0	300	5	45	4482	1	7	2	0	1	0	1	24
2012-03-12	3	1	0	300	6	75	7470	1	1	2	0	1	0	1	16
2012-03-12	3	2	0	NA	7	NA	NA	1	2	2	0	1	0	1	0
2012-03-16	1	1	0	0	1	0	0	2	6	2	0	1	0	1	18
2012-03-16	1	1	0	3	2	5	5	2	7	2	0	1	0	1	38
2012-03-16	1	1	0	3	3	10	10	2	1	2	0	1	0	1	27
2012-03-16	1	1	0	3	4	25	25	2	2	2	0	1	0	1	22
2012-03-16	1	1	0	3	5	45	45	2	3	2	0	1	0	1	26
2012-03-16	1	1	0	3	6	75	75	2	4	2	0	1	0	1	19
2012-03-16	1	2	0	NA	7	NA	NA	2	5	2	0	1	0	1	0
2012-03-17	2	1	0	0	1	0	0	2	7	2	0	1	0	1	19
2012-03-17	2	1	0	30	2	5	50	2	1	2	0	1	0	1	21
2012-03-17	2	1	0	30	3	10	100	2	2	2	0	1	0	1	22
2012-03-17	2	1	0	30	4	25	250	2	3	2	0	1	0	1	27
2012-03-17	2	1	0	30	5	45	450	2	4	2	0	1	0	1	20
2012-03-17	2	1	0	30	6	75	750	2	5	2	0	1	0	1	18
2012-03-17	2	2	0	NA	7	NA	NA	2	6	2	0	1	0	1	0
2012-03-18	3	1	0	0	1	0	0	2	1	2	0	1	0	1	17
2012-03-18	3	1	0	300	2	5	498	2	2	2	0	1	0	1	18
2012-03-18	3	1	0	300	3	10	996	2	3	2	0	1	0	1	9
2012-03-18	3	1	0	300	4	25	2490	2	4	2	0	1	0	1	23
2012-03-18	3	1	0	300	5	45	4482	2	5	2	0	1	0	1	26
2012-03-18	3	1	0	300	6	75	7470	2	6	2	0	1	0	1	17
2012-03-18	3	2	0	NA	7	NA	NA	2	7	2	0	1	0	1	0
2012-02-14	1	0	0	0	1	0	0	1	1	2	0	0	1	0	0
2012-02-14	1	0	0	3	2	5	5	1	2	2	0	0	1	0	0
2012-02-14	1	0	0	3	3	10	10	1	3	2	0	0	1	0	0
2012-02-14	1	0	0	3	4	25	25	1	4	2	0	0	1	0	0
2012-02-14	1	0	0	3	5	45	45	1	5	2	0	0	1	0	0
2012-02-14	1	0	0	3	6	75	75	1	6	2	0	0	1	0	0
2012-02-14	1	2	0	NA	7	NA	NA	1	7	2	0	0	1	0	0
2012-02-16	2	0	0	0	1	0	0	1	2	2	0	0	1	0	0
2012-02-16	2	0	0	30	2	5	50	1	3	2	0	0	1	0	0
2012-02-16	2	0	0	30	3	10	100	1	4	2	0	0	1	0	0
2012-02-16	2	0	0	30	4	25	250	1	5	2	0	0	1	0	0
2012-02-16	2	0	0	30	5	45	450	1	6	2	0	0	1	0	0
2012-02-16	2	0	0	30	6	75	750	1	7	2	0	0	1	0	0
2012-02-16	2	2	0	NA	7	NA	NA	1	1	2	0	0	1	0	0
2012-02-17	3	0	0	0	1	0	0	1	3	2	0	0	1	0	0
2012-02-17	3	0	0	300	2	5	498	1	4	2	0	0	1	0	0
2012-02-17	3	0	0	300	3	10	996	1	5	2	0	0	1	0	0
2012-02-17	3	0	0	300	4	25	2490	1	6	2	0	0	1	0	0
2012-02-17	3	0	0	300	5	45	4482	1	7	2	0	0	1	0	0
2012-02-17	3	0	0	300	6	75	7470	1	1	2	0	0	1	0	0
2012-02-17	3	2	0	NA	7	NA	NA	1	2	2	0	0	1	0	0
2012-02-23	1	0	0	0	1	0	0	2	4	2	0	0	1	0	0
2012-02-23	1	0	0	3	2	5	5	2	5	2	0	0	1	0	0
2012-02-23	1	0	0	3	3	10	10	2	6	2	0	0	1	0	0
2012-02-23	1	0	0	3	4	25	25	2	7	2	0	0	1	0	0
2012-02-23	1	0	0	3	5	45	45	2	1	2	0	0	1	0	0
2012-02-23	1	0	0	3	6	75	75	2	2	2	0	0	1	0	0
2012-02-23	1	2	0	NA	7	NA	NA	2	3	2	0	0	1	0	0
2012-02-24	2	0	0	0	1	0	0	2	5	2	0	0	1	0	0
2012-02-24	2	0	0	30	2	5	50	2	6	2	0	0	1	0	0
2012-02-24	2	0	0	30	3	10	100	2	7	2	0	0	1	0	0
2012-02-24	2	0	0	30	4	25	250	2	1	2	0	0	1	0	0
2012-02-24	2	0	0	30	5	45	450	2	2	2	0	0	1	0	0
2012-02-24	2	0	0	30	6	75	750	2	3	2	0	0	1	0	0
2012-02-24	2	2	0	NA	7	NA	NA	2	4	2	0	0	1	0	0
2012-02-25	3	0	0	0	1	0	0	2	6	2	0	0	1	0	0
2012-02-25	3	0	0	300	2	5	498	2	7	2	0	0	1	0	0
2012-02-25	3	0	0	300	3	10	996	2	1	2	0	0	1	0	0
2012-02-25	3	0	0	300	4	25	2490	2	2	2	0	0	1	0	0
2012-02-25	3	0	0	300	5	45	4482	2	3	2	0	0	1	0	0
2012-02-25	3	0	0	300	6	75	7470	2	4	2	0	0	1	0	0
2012-02-25	3	2	0	NA	7	NA	NA	2	5	2	0	0	1	0	0
2012-03-10	1	1	0	0	1	0	0	1	1	2	0	0	1	0	0
2012-03-10	1	1	0	3	2	5	5	1	2	2	0	0	1	0	0
2012-03-10	1	1	0	3	3	10	10	1	3	2	0	0	1	0	0
2012-03-10	1	1	0	3	4	25	25	1	4	2	0	0	1	0	0
2012-03-10	1	1	0	3	5	45	45	1	5	2	0	0	1	0	0
2012-03-10	1	1	0	3	6	75	75	1	6	2	0	0	1	0	0
2012-03-10	1	2	0	NA	7	NA	NA	1	7	2	0	0	1	0	0
2012-03-11	2	1	0	0	1	0	0	1	2	2	0	0	1	0	0
2012-03-11	2	1	0	30	2	5	50	1	3	2	0	0	1	0	0
2012-03-11	2	1	0	30	3	10	100	1	4	2	0	0	1	0	0
2012-03-11	2	1	0	30	4	25	250	1	5	2	0	0	1	0	0
2012-03-11	2	1	0	30	5	45	450	1	6	2	0	0	1	0	0
2012-03-11	2	1	0	30	6	75	750	1	7	2	0	0	1	0	0
2012-03-11	2	2	0	NA	7	NA	NA	1	1	2	0	0	1	0	0
2012-03-12	3	1	0	0	1	0	0	1	3	2	0	0	1	0	0
2012-03-12	3	1	0	300	2	5	498	1	4	2	0	0	1	0	0
2012-03-12	3	1	0	300	3	10	996	1	5	2	0	0	1	0	0
2012-03-12	3	1	0	300	4	25	2490	1	6	2	0	0	1	0	0
2012-03-12	3	1	0	300	5	45	4482	1	7	2	0	0	1	0	0
2012-03-12	3	1	0	300	6	75	7470	1	1	2	0	0	1	0	0
2012-03-12	3	2	0	NA	7	NA	NA	1	2	2	0	0	1	0	0
2012-03-16	1	1	0	0	1	0	0	2	6	2	0	0	1	0	0
2012-03-16	1	1	0	3	2	5	5	2	7	2	0	0	1	0	0
2012-03-16	1	1	0	3	3	10	10	2	1	2	0	0	1	0	0
2012-03-16	1	1	0	3	4	25	25	2	2	2	0	0	1	0	0
2012-03-16	1	1	0	3	5	45	45	2	3	2	0	0	1	0	0
2012-03-16	1	1	0	3	6	75	75	2	4	2	0	0	1	0	0
2012-03-16	1	2	0	NA	7	NA	NA	2	5	2	0	0	1	0	0
2012-03-17	2	1	0	0	1	0	0	2	7	2	0	0	1	0	0
2012-03-17	2	1	0	30	2	5	50	2	1	2	0	0	1	0	0
2012-03-17	2	1	0	30	3	10	100	2	2	2	0	0	1	0	0
2012-03-17	2	1	0	30	4	25	250	2	3	2	0	0	1	0	0
2012-03-17	2	1	0	30	5	45	450	2	4	2	0	0	1	0	0
2012-03-17	2	1	0	30	6	75	750	2	5	2	0	0	1	0	0
2012-03-17	2	2	0	NA	7	NA	NA	2	6	2	0	0	1	0	0
2012-03-18	3	1	0	0	1	0	0	2	1	2	0	0	1	0	0
2012-03-18	3	1	0	300	2	5	498	2	2	2	0	0	1	0	0
2012-03-18	3	1	0	300	3	10	996	2	3	2	0	0	1	0	0
2012-03-18	3	1	0	300	4	25	2490	2	4	2	0	0	1	0	0
2012-03-18	3	1	0	300	5	45	4482	2	5	2	0	0	1	0	0
2012-03-18	3	1	0	300	6	75	7470	2	6	2	0	0	1	0	0
2012-03-18	3	2	0	NA	7	NA	NA	2	7	2	0	0	1	0	0
2012-02-14	1	0	0	0	1	0	0	1	1	2	0	0	1	1	0
2012-02-14	1	0	0	3	2	5	5	1	2	2	0	0	1	1	0
2012-02-14	1	0	0	3	3	10	10	1	3	2	0	0	1	1	0
2012-02-14	1	0	0	3	4	25	25	1	4	2	0	0	1	1	0
2012-02-14	1	0	0	3	5	45	45	1	5	2	0	0	1	1	0
2012-02-14	1	0	0	3	6	75	75	1	6	2	0	0	1	1	0
2012-02-14	1	2	0	NA	7	NA	NA	1	7	2	0	0	1	1	0
2012-02-16	2	0	0	0	1	0	0	1	2	2	0	0	1	1	0
2012-02-16	2	0	0	30	2	5	50	1	3	2	0	0	1	1	0
2012-02-16	2	0	0	30	3	10	100	1	4	2	0	0	1	1	0
2012-02-16	2	0	0	30	4	25	250	1	5	2	0	0	1	1	0
2012-02-16	2	0	0	30	5	45	450	1	6	2	0	0	1	1	0
2012-02-16	2	0	0	30	6	75	750	1	7	2	0	0	1	1	0
2012-02-16	2	2	0	NA	7	NA	NA	1	1	2	0	0	1	1	0
2012-02-17	3	0	0	0	1	0	0	1	3	2	0	0	1	1	0
2012-02-17	3	0	0	300	2	5	498	1	4	2	0	0	1	1	0
2012-02-17	3	0	0	300	3	10	996	1	5	2	0	0	1	1	0
2012-02-17	3	0	0	300	4	25	2490	1	6	2	0	0	1	1	0
2012-02-17	3	0	0	300	5	45	4482	1	7	2	0	0	1	1	0
2012-02-17	3	0	0	300	6	75	7470	1	1	2	0	0	1	1	0
2012-02-17	3	2	0	NA	7	NA	NA	1	2	2	0	0	1	1	0
2012-02-23	1	0	0	0	1	0	0	2	4	2	0	0	1	1	0
2012-02-23	1	0	0	3	2	5	5	2	5	2	0	0	1	1	0
2012-02-23	1	0	0	3	3	10	10	2	6	2	0	0	1	1	0
2012-02-23	1	0	0	3	4	25	25	2	7	2	0	0	1	1	0
2012-02-23	1	0	0	3	5	45	45	2	1	2	0	0	1	1	0
2012-02-23	1	0	0	3	6	75	75	2	2	2	0	0	1	1	0
2012-02-23	1	2	0	NA	7	NA	NA	2	3	2	0	0	1	1	0
2012-02-24	2	0	0	0	1	0	0	2	5	2	0	0	1	1	0
2012-02-24	2	0	0	30	2	5	50	2	6	2	0	0	1	1	0
2012-02-24	2	0	0	30	3	10	100	2	7	2	0	0	1	1	0
2012-02-24	2	0	0	30	4	25	250	2	1	2	0	0	1	1	0
2012-02-24	2	0	0	30	5	45	450	2	2	2	0	0	1	1	0
2012-02-24	2	0	0	30	6	75	750	2	3	2	0	0	1	1	0
2012-02-24	2	2	0	NA	7	NA	NA	2	4	2	0	0	1	1	0
2012-02-25	3	0	0	0	1	0	0	2	6	2	0	0	1	1	0
2012-02-25	3	0	0	300	2	5	498	2	7	2	0	0	1	1	0
2012-02-25	3	0	0	300	3	10	996	2	1	2	0	0	1	1	0
2012-02-25	3	0	0	300	4	25	2490	2	2	2	0	0	1	1	0
2012-02-25	3	0	0	300	5	45	4482	2	3	2	0	0	1	1	0
2012-02-25	3	0	0	300	6	75	7470	2	4	2	0	0	1	1	0
2012-02-25	3	2	0	NA	7	NA	NA	2	5	2	0	0	1	1	0
2012-03-10	1	1	0	0	1	0	0	1	1	2	0	0	1	1	0
2012-03-10	1	1	0	3	2	5	5	1	2	2	0	0	1	1	0
2012-03-10	1	1	0	3	3	10	10	1	3	2	0	0	1	1	0
2012-03-10	1	1	0	3	4	25	25	1	4	2	0	0	1	1	0
2012-03-10	1	1	0	3	5	45	45	1	5	2	0	0	1	1	0
2012-03-10	1	1	0	3	6	75	75	1	6	2	0	0	1	1	0
2012-03-10	1	2	0	NA	7	NA	NA	1	7	2	0	0	1	1	0
2012-03-11	2	1	0	0	1	0	0	1	2	2	0	0	1	1	0
2012-03-11	2	1	0	30	2	5	50	1	3	2	0	0	1	1	0
2012-03-11	2	1	0	30	3	10	100	1	4	2	0	0	1	1	0
2012-03-11	2	1	0	30	4	25	250	1	5	2	0	0	1	1	0
2012-03-11	2	1	0	30	5	45	450	1	6	2	0	0	1	1	0
2012-03-11	2	1	0	30	6	75	750	1	7	2	0	0	1	1	0
2012-03-11	2	2	0	NA	7	NA	NA	1	1	2	0	0	1	1	0
2012-03-12	3	1	0	0	1	0	0	1	3	2	0	0	1	1	0
2012-03-12	3	1	0	300	2	5	498	1	4	2	0	0	1	1	0
2012-03-12	3	1	0	300	3	10	996	1	5	2	0	0	1	1	0
2012-03-12	3	1	0	300	4	25	2490	1	6	2	0	0	1	1	0
2012-03-12	3	1	0	300	5	45	4482	1	7	2	0	0	1	1	0
2012-03-12	3	1	0	300	6	75	7470	1	1	2	0	0	1	1	0
2012-03-12	3	2	0	NA	7	NA	NA	1	2	2	0	0	1	1	0
2012-03-16	1	1	0	0	1	0	0	2	6	2	0	0	1	1	0
2012-03-16	1	1	0	3	2	5	5	2	7	2	0	0	1	1	0
2012-03-16	1	1	0	3	3	10	10	2	1	2	0	0	1	1	0
2012-03-16	1	1	0	3	4	25	25	2	2	2	0	0	1	1	0
2012-03-16	1	1	0	3	5	45	45	2	3	2	0	0	1	1	0
2012-03-16	1	1	0	3	6	75	75	2	4	2	0	0	1	1	0
2012-03-16	1	2	0	NA	7	NA	NA	2	5	2	0	0	1	1	0
2012-03-17	2	1	0	0	1	0	0	2	7	2	0	0	1	1	0
2012-03-17	2	1	0	30	2	5	50	2	1	2	0	0	1	1	0
2012-03-17	2	1	0	30	3	10	100	2	2	2	0	0	1	1	0
2012-03-17	2	1	0	30	4	25	250	2	3	2	0	0	1	1	0
2012-03-17	2	1	0	30	5	45	450	2	4	2	0	0	1	1	0
2012-03-17	2	1	0	30	6	75	750	2	5	2	0	0	1	1	0
2012-03-17	2	2	0	NA	7	NA	NA	2	6	2	0	0	1	1	0
2012-03-18	3	1	0	0	1	0	0	2	1	2	0	0	1	1	0
2012-03-18	3	1	0	300	2	5	498	2	2	2	0	0	1	1	0
2012-03-18	3	1	0	300	3	10	996	2	3	2	0	0	1	1	0
2012-03-18	3	1	0	300	4	25	2490	2	4	2	0	0	1	1	0
2012-03-18	3	1	0	300	5	45	4482	2	5	2	0	0	1	1	0
2012-03-18	3	1	0	300	6	75	7470	2	6	2	0	0	1	1	0
2012-03-18	3	2	0	NA	7	NA	NA	2	7	2	0	0	1	1	0
2012-04-10	1	0	1	0	1	0	0	1	1	0	1	0	0	0	0
2012-04-10	1	0	1	3	2	5	5	1	2	0	1	0	0	0	0
2012-04-10	1	0	1	3	3	10	10	1	3	0	1	0	0	0	0
2012-04-10	1	0	1	3	4	25	25	1	4	0	1	0	0	0	2
2012-04-10	1	0	1	3	5	45	45	1	5	0	1	0	0	0	4
2012-04-10	1	0	1	3	6	75	75	1	6	0	1	0	0	0	3
2012-04-10	1	2	1	NA	7	NA	NA	1	7	0	1	0	0	0	0
2012-04-11	2	0	1	0	1	0	0	1	2	0	1	0	0	0	0
2012-04-11	2	0	1	30	2	5	50	1	3	0	1	0	0	0	1
2012-04-11	2	0	1	30	3	10	100	1	4	0	1	0	0	0	0
2012-04-11	2	0	1	30	4	25	250	1	5	0	1	0	0	0	3
2012-04-11	2	0	1	30	5	45	450	1	6	0	1	0	0	0	6
2012-04-11	2	0	1	30	6	75	750	1	7	0	1	0	0	0	7
2012-04-11	2	2	1	NA	7	NA	NA	1	1	0	1	0	0	0	0
2012-04-12	3	0	1	0	1	0	0	1	3	0	1	0	0	0	1
2012-04-12	3	0	1	300	2	5	498	1	4	0	1	0	0	0	10
2012-04-12	3	0	1	300	3	10	996	1	5	0	1	0	0	0	6
2012-04-12	3	0	1	300	4	25	2490	1	6	0	1	0	0	0	2
2012-04-12	3	0	1	300	5	45	4482	1	7	0	1	0	0	0	3
2012-04-12	3	0	1	300	6	75	7470	1	1	0	1	0	0	0	5
2012-04-12	3	2	1	NA	7	NA	NA	1	2	0	1	0	0	0	0
2012-04-13	1	0	1	0	1	0	0	2	4	0	1	0	0	0	1
2012-04-13	1	0	1	3	2	5	5	2	5	0	1	0	0	0	0
2012-04-13	1	0	1	3	3	10	10	2	6	0	1	0	0	0	0
2012-04-13	1	0	1	3	4	25	25	2	7	0	1	0	0	0	4
2012-04-13	1	0	1	3	5	45	45	2	1	0	1	0	0	0	2
2012-04-13	1	0	1	3	6	75	75	2	2	0	1	0	0	0	1
2012-04-13	1	2	1	NA	7	NA	NA	2	3	0	1	0	0	0	0
2012-04-14	2	0	1	0	1	0	0	2	5	0	1	0	0	0	0
2012-04-14	2	0	1	30	2	5	50	2	6	0	1	0	0	0	0
2012-04-14	2	0	1	30	3	10	100	2	7	0	1	0	0	0	0
2012-04-14	2	0	1	30	4	25	250	2	1	0	1	0	0	0	6
2012-04-14	2	0	1	30	5	45	450	2	2	0	1	0	0	0	5
2012-04-14	2	0	1	30	6	75	750	2	3	0	1	0	0	0	9
2012-04-14	2	2	1	NA	7	NA	NA	2	4	0	1	0	0	0	0
2012-04-15	3	0	1	0	1	0	0	2	6	0	1	0	0	0	0
2012-04-15	3	0	1	300	2	5	498	2	7	0	1	0	0	0	7
2012-04-15	3	0	1	300	3	10	996	2	1	0	1	0	0	0	4
2012-04-15	3	0	1	300	4	25	2490	2	2	0	1	0	0	0	5
2012-04-15	3	0	1	300	5	45	4482	2	3	0	1	0	0	0	5
2012-04-15	3	0	1	300	6	75	7470	2	4	0	1	0	0	0	4
2012-04-15	3	2	1	NA	7	NA	NA	2	5	0	1	0	0	0	0
2012-04-16	1	1	1	0	1	0	0	1	1	0	1	0	0	0	0
2012-04-16	1	1	1	3	2	5	5	1	2	0	1	0	0	0	0
2012-04-16	1	1	1	3	3	10	10	1	3	0	1	0	0	0	0
2012-04-16	1	1	1	3	4	25	25	1	4	0	1	0	0	0	0
2012-04-16	1	1	1	3	5	45	45	1	5	0	1	0	0	0	0
2012-04-16	1	1	1	3	6	75	75	1	6	0	1	0	0	0	1
2012-04-16	1	2	1	NA	7	NA	NA	1	7	0	1	0	0	0	0
2012-04-17	2	1	1	0	1	0	0	1	2	0	1	0	0	0	0
2012-04-17	2	1	1	30	2	5	50	1	3	0	1	0	0	0	0
2012-04-17	2	1	1	30	3	10	100	1	4	0	1	0	0	0	1
2012-04-17	2	1	1	30	4	25	250	1	5	0	1	0	0	0	3
2012-04-17	2	1	1	30	5	45	450	1	6	0	1	0	0	0	2
2012-04-17	2	1	1	30	6	75	750	1	7	0	1	0	0	0	4
2012-04-17	2	2	1	NA	7	NA	NA	1	1	0	1	0	0	0	0
2012-04-18	3	1	1	0	1	0	0	1	3	0	1	0	0	0	0
2012-04-18	3	1	1	300	2	5	498	1	4	0	1	0	0	0	0
2012-04-18	3	1	1	300	3	10	996	1	5	0	1	0	0	0	1
2012-04-18	3	1	1	300	4	25	2490	1	6	0	1	0	0	0	1
2012-04-18	3	1	1	300	5	45	4482	1	7	0	1	0	0	0	1
2012-04-18	3	1	1	300	6	75	7470	1	1	0	1	0	0	0	2
2012-04-18	3	2	1	NA	7	NA	NA	1	2	0	1	0	0	0	0
2012-04-19	1	1	1	0	1	0	0	2	6	0	1	0	0	0	0
2012-04-19	1	1	1	3	2	5	5	2	7	0	1	0	0	0	0
2012-04-19	1	1	1	3	3	10	10	2	1	0	1	0	0	0	0
2012-04-19	1	1	1	3	4	25	25	2	2	0	1	0	0	0	0
2012-04-19	1	1	1	3	5	45	45	2	3	0	1	0	0	0	0
2012-04-19	1	1	1	3	6	75	75	2	4	0	1	0	0	0	0
2012-04-19	1	2	1	NA	7	NA	NA	2	5	0	1	0	0	0	0
2012-04-20	2	1	1	0	1	0	0	2	7	0	1	0	0	0	0
2012-04-20	2	1	1	30	2	5	50	2	1	0	1	0	0	0	0
2012-04-20	2	1	1	30	3	10	100	2	2	0	1	0	0	0	1
2012-04-20	2	1	1	30	4	25	250	2	3	0	1	0	0	0	1
2012-04-20	2	1	1	30	5	45	450	2	4	0	1	0	0	0	3
2012-04-20	2	1	1	30	6	75	750	2	5	0	1	0	0	0	6
2012-04-20	2	2	1	NA	7	NA	NA	2	6	0	1	0	0	0	0
2012-04-21	3	1	1	0	1	0	0	2	1	0	1	0	0	0	0
2012-04-21	3	1	1	300	2	5	498	2	2	0	1	0	0	0	1
2012-04-21	3	1	1	300	3	10	996	2	3	0	1	0	0	0	1
2012-04-21	3	1	1	300	4	25	2490	2	4	0	1	0	0	0	2
2012-04-21	3	1	1	300	5	45	4482	2	5	0	1	0	0	0	2
2012-04-21	3	1	1	300	6	75	7470	2	6	0	1	0	0	0	2
2012-04-21	3	2	1	NA	7	NA	NA	2	7	0	1	0	0	0	0
2012-04-10	1	0	1	0	1	0	0	1	1	0	1	0	0	1	0
2012-04-10	1	0	1	3	2	5	5	1	2	0	1	0	0	1	0
2012-04-10	1	0	1	3	3	10	10	1	3	0	1	0	0	1	0
2012-04-10	1	0	1	3	4	25	25	1	4	0	1	0	0	1	0
2012-04-10	1	0	1	3	5	45	45	1	5	0	1	0	0	1	3
2012-04-10	1	0	1	3	6	75	75	1	6	0	1	0	0	1	3
2012-04-10	1	2	1	NA	7	NA	NA	1	7	0	1	0	0	1	0
2012-04-11	2	0	1	0	1	0	0	1	2	0	1	0	0	1	0
2012-04-11	2	0	1	30	2	5	50	1	3	0	1	0	0	1	0
2012-04-11	2	0	1	30	3	10	100	1	4	0	1	0	0	1	0
2012-04-11	2	0	1	30	4	25	250	1	5	0	1	0	0	1	1
2012-04-11	2	0	1	30	5	45	450	1	6	0	1	0	0	1	1
2012-04-11	2	0	1	30	6	75	750	1	7	0	1	0	0	1	2
2012-04-11	2	2	1	NA	7	NA	NA	1	1	0	1	0	0	1	0
2012-04-12	3	0	1	0	1	0	0	1	3	0	1	0	0	1	0
2012-04-12	3	0	1	300	2	5	498	1	4	0	1	0	0	1	0
2012-04-12	3	0	1	300	3	10	996	1	5	0	1	0	0	1	0
2012-04-12	3	0	1	300	4	25	2490	1	6	0	1	0	0	1	0
2012-04-12	3	0	1	300	5	45	4482	1	7	0	1	0	0	1	0
2012-04-12	3	0	1	300	6	75	7470	1	1	0	1	0	0	1	1
2012-04-12	3	2	1	NA	7	NA	NA	1	2	0	1	0	0	1	0
2012-04-13	1	0	1	0	1	0	0	2	4	0	1	0	0	1	0
2012-04-13	1	0	1	3	2	5	5	2	5	0	1	0	0	1	0
2012-04-13	1	0	1	3	3	10	10	2	6	0	1	0	0	1	0
2012-04-13	1	0	1	3	4	25	25	2	7	0	1	0	0	1	1
2012-04-13	1	0	1	3	5	45	45	2	1	0	1	0	0	1	2
2012-04-13	1	0	1	3	6	75	75	2	2	0	1	0	0	1	4
2012-04-13	1	2	1	NA	7	NA	NA	2	3	0	1	0	0	1	0
2012-04-14	2	0	1	0	1	0	0	2	5	0	1	0	0	1	0
2012-04-14	2	0	1	30	2	5	50	2	6	0	1	0	0	1	0
2012-04-14	2	0	1	30	3	10	100	2	7	0	1	0	0	1	0
2012-04-14	2	0	1	30	4	25	250	2	1	0	1	0	0	1	4
2012-04-14	2	0	1	30	5	45	450	2	2	0	1	0	0	1	0
2012-04-14	2	0	1	30	6	75	750	2	3	0	1	0	0	1	1
2012-04-14	2	2	1	NA	7	NA	NA	2	4	0	1	0	0	1	0
2012-04-15	3	0	1	0	1	0	0	2	6	0	1	0	0	1	0
2012-04-15	3	0	1	300	2	5	498	2	7	0	1	0	0	1	1
2012-04-15	3	0	1	300	3	10	996	2	1	0	1	0	0	1	0
2012-04-15	3	0	1	300	4	25	2490	2	2	0	1	0	0	1	1
2012-04-15	3	0	1	300	5	45	4482	2	3	0	1	0	0	1	0
2012-04-15	3	0	1	300	6	75	7470	2	4	0	1	0	0	1	0
2012-04-15	3	2	1	NA	7	NA	NA	2	5	0	1	0	0	1	0
2012-04-16	1	1	1	0	1	0	0	1	1	0	1	0	0	1	0
2012-04-16	1	1	1	3	2	5	5	1	2	0	1	0	0	1	0
2012-04-16	1	1	1	3	3	10	10	1	3	0	1	0	0	1	0
2012-04-16	1	1	1	3	4	25	25	1	4	0	1	0	0	1	0
2012-04-16	1	1	1	3	5	45	45	1	5	0	1	0	0	1	0
2012-04-16	1	1	1	3	6	75	75	1	6	0	1	0	0	1	1
2012-04-16	1	2	1	NA	7	NA	NA	1	7	0	1	0	0	1	0
2012-04-17	2	1	1	0	1	0	0	1	2	0	1	0	0	1	0
2012-04-17	2	1	1	30	2	5	50	1	3	0	1	0	0	1	0
2012-04-17	2	1	1	30	3	10	100	1	4	0	1	0	0	1	0
2012-04-17	2	1	1	30	4	25	250	1	5	0	1	0	0	1	1
2012-04-17	2	1	1	30	5	45	450	1	6	0	1	0	0	1	0
2012-04-17	2	1	1	30	6	75	750	1	7	0	1	0	0	1	0
2012-04-17	2	2	1	NA	7	NA	NA	1	1	0	1	0	0	1	0
2012-04-18	3	1	1	0	1	0	0	1	3	0	1	0	0	1	0
2012-04-18	3	1	1	300	2	5	498	1	4	0	1	0	0	1	0
2012-04-18	3	1	1	300	3	10	996	1	5	0	1	0	0	1	0
2012-04-18	3	1	1	300	4	25	2490	1	6	0	1	0	0	1	3
2012-04-18	3	1	1	300	5	45	4482	1	7	0	1	0	0	1	0
2012-04-18	3	1	1	300	6	75	7470	1	1	0	1	0	0	1	0
2012-04-18	3	2	1	NA	7	NA	NA	1	2	0	1	0	0	1	0
2012-04-19	1	1	1	0	1	0	0	2	6	0	1	0	0	1	0
2012-04-19	1	1	1	3	2	5	5	2	7	0	1	0	0	1	0
2012-04-19	1	1	1	3	3	10	10	2	1	0	1	0	0	1	0
2012-04-19	1	1	1	3	4	25	25	2	2	0	1	0	0	1	0
2012-04-19	1	1	1	3	5	45	45	2	3	0	1	0	0	1	0
2012-04-19	1	1	1	3	6	75	75	2	4	0	1	0	0	1	0
2012-04-19	1	2	1	NA	7	NA	NA	2	5	0	1	0	0	1	0
2012-04-20	2	1	1	0	1	0	0	2	7	0	1	0	0	1	0
2012-04-20	2	1	1	30	2	5	50	2	1	0	1	0	0	1	0
2012-04-20	2	1	1	30	3	10	100	2	2	0	1	0	0	1	0
2012-04-20	2	1	1	30	4	25	250	2	3	0	1	0	0	1	0
2012-04-20	2	1	1	30	5	45	450	2	4	0	1	0	0	1	0
2012-04-20	2	1	1	30	6	75	750	2	5	0	1	0	0	1	1
2012-04-20	2	2	1	NA	7	NA	NA	2	6	0	1	0	0	1	0
2012-04-21	3	1	1	0	1	0	0	2	1	0	1	0	0	1	0
2012-04-21	3	1	1	300	2	5	498	2	2	0	1	0	0	1	1
2012-04-21	3	1	1	300	3	10	996	2	3	0	1	0	0	1	0
2012-04-21	3	1	1	300	4	25	2490	2	4	0	1	0	0	1	1
2012-04-21	3	1	1	300	5	45	4482	2	5	0	1	0	0	1	1
2012-04-21	3	1	1	300	6	75	7470	2	6	0	1	0	0	1	0
2012-04-21	3	2	1	NA	7	NA	NA	2	7	0	1	0	0	1	0
2012-04-10	1	0	1	0	1	0	0	1	1	0	0	1	0	0	0
2012-04-10	1	0	1	3	2	5	5	1	2	0	0	1	0	0	0
2012-04-10	1	0	1	3	3	10	10	1	3	0	0	1	0	0	0
2012-04-10	1	0	1	3	4	25	25	1	4	0	0	1	0	0	0
2012-04-10	1	0	1	3	5	45	45	1	5	0	0	1	0	0	0
2012-04-10	1	0	1	3	6	75	75	1	6	0	0	1	0	0	0
2012-04-10	1	2	1	NA	7	NA	NA	1	7	0	0	1	0	0	0
2012-04-11	2	0	1	0	1	0	0	1	2	0	0	1	0	0	0
2012-04-11	2	0	1	30	2	5	50	1	3	0	0	1	0	0	0
2012-04-11	2	0	1	30	3	10	100	1	4	0	0	1	0	0	0
2012-04-11	2	0	1	30	4	25	250	1	5	0	0	1	0	0	0
2012-04-11	2	0	1	30	5	45	450	1	6	0	0	1	0	0	0
2012-04-11	2	0	1	30	6	75	750	1	7	0	0	1	0	0	0
2012-04-11	2	2	1	NA	7	NA	NA	1	1	0	0	1	0	0	0
2012-04-12	3	0	1	0	1	0	0	1	3	0	0	1	0	0	0
2012-04-12	3	0	1	300	2	5	498	1	4	0	0	1	0	0	0
2012-04-12	3	0	1	300	3	10	996	1	5	0	0	1	0	0	0
2012-04-12	3	0	1	300	4	25	2490	1	6	0	0	1	0	0	0
2012-04-12	3	0	1	300	5	45	4482	1	7	0	0	1	0	0	0
2012-04-12	3	0	1	300	6	75	7470	1	1	0	0	1	0	0	0
2012-04-12	3	2	1	NA	7	NA	NA	1	2	0	0	1	0	0	0
2012-04-13	1	0	1	0	1	0	0	2	4	0	0	1	0	0	0
2012-04-13	1	0	1	3	2	5	5	2	5	0	0	1	0	0	0
2012-04-13	1	0	1	3	3	10	10	2	6	0	0	1	0	0	0
2012-04-13	1	0	1	3	4	25	25	2	7	0	0	1	0	0	0
2012-04-13	1	0	1	3	5	45	45	2	1	0	0	1	0	0	0
2012-04-13	1	0	1	3	6	75	75	2	2	0	0	1	0	0	0
2012-04-13	1	2	1	NA	7	NA	NA	2	3	0	0	1	0	0	0
2012-04-14	2	0	1	0	1	0	0	2	5	0	0	1	0	0	0
2012-04-14	2	0	1	30	2	5	50	2	6	0	0	1	0	0	0
2012-04-14	2	0	1	30	3	10	100	2	7	0	0	1	0	0	0
2012-04-14	2	0	1	30	4	25	250	2	1	0	0	1	0	0	0
2012-04-14	2	0	1	30	5	45	450	2	2	0	0	1	0	0	0
2012-04-14	2	0	1	30	6	75	750	2	3	0	0	1	0	0	0
2012-04-14	2	2	1	NA	7	NA	NA	2	4	0	0	1	0	0	0
2012-04-15	3	0	1	0	1	0	0	2	6	0	0	1	0	0	0
2012-04-15	3	0	1	300	2	5	498	2	7	0	0	1	0	0	0
2012-04-15	3	0	1	300	3	10	996	2	1	0	0	1	0	0	0
2012-04-15	3	0	1	300	4	25	2490	2	2	0	0	1	0	0	0
2012-04-15	3	0	1	300	5	45	4482	2	3	0	0	1	0	0	0
2012-04-15	3	0	1	300	6	75	7470	2	4	0	0	1	0	0	0
2012-04-15	3	2	1	NA	7	NA	NA	2	5	0	0	1	0	0	0
2012-04-16	1	1	1	0	1	0	0	1	1	0	0	1	0	0	0
2012-04-16	1	1	1	3	2	5	5	1	2	0	0	1	0	0	0
2012-04-16	1	1	1	3	3	10	10	1	3	0	0	1	0	0	0
2012-04-16	1	1	1	3	4	25	25	1	4	0	0	1	0	0	0
2012-04-16	1	1	1	3	5	45	45	1	5	0	0	1	0	0	0
2012-04-16	1	1	1	3	6	75	75	1	6	0	0	1	0	0	1
2012-04-16	1	2	1	NA	7	NA	NA	1	7	0	0	1	0	0	0
2012-04-17	2	1	1	0	1	0	0	1	2	0	0	1	0	0	0
2012-04-17	2	1	1	30	2	5	50	1	3	0	0	1	0	0	0
2012-04-17	2	1	1	30	3	10	100	1	4	0	0	1	0	0	0
2012-04-17	2	1	1	30	4	25	250	1	5	0	0	1	0	0	2
2012-04-17	2	1	1	30	5	45	450	1	6	0	0	1	0	0	0
2012-04-17	2	1	1	30	6	75	750	1	7	0	0	1	0	0	2
2012-04-17	2	2	1	NA	7	NA	NA	1	1	0	0	1	0	0	0
2012-04-18	3	1	1	0	1	0	0	1	3	0	0	1	0	0	0
2012-04-18	3	1	1	300	2	5	498	1	4	0	0	1	0	0	3
2012-04-18	3	1	1	300	3	10	996	1	5	0	0	1	0	0	2
2012-04-18	3	1	1	300	4	25	2490	1	6	0	0	1	0	0	0
2012-04-18	3	1	1	300	5	45	4482	1	7	0	0	1	0	0	2
2012-04-18	3	1	1	300	6	75	7470	1	1	0	0	1	0	0	2
2012-04-18	3	2	1	NA	7	NA	NA	1	2	0	0	1	0	0	0
2012-04-19	1	1	1	0	1	0	0	2	6	0	0	1	0	0	0
2012-04-19	1	1	1	3	2	5	5	2	7	0	0	1	0	0	0
2012-04-19	1	1	1	3	3	10	10	2	1	0	0	1	0	0	0
2012-04-19	1	1	1	3	4	25	25	2	2	0	0	1	0	0	0
2012-04-19	1	1	1	3	5	45	45	2	3	0	0	1	0	0	0
2012-04-19	1	1	1	3	6	75	75	2	4	0	0	1	0	0	0
2012-04-19	1	2	1	NA	7	NA	NA	2	5	0	0	1	0	0	0
2012-04-20	2	1	1	0	1	0	0	2	7	0	0	1	0	0	0
2012-04-20	2	1	1	30	2	5	50	2	1	0	0	1	0	0	0
2012-04-20	2	1	1	30	3	10	100	2	2	0	0	1	0	0	0
2012-04-20	2	1	1	30	4	25	250	2	3	0	0	1	0	0	1
2012-04-20	2	1	1	30	5	45	450	2	4	0	0	1	0	0	2
2012-04-20	2	1	1	30	6	75	750	2	5	0	0	1	0	0	2
2012-04-20	2	2	1	NA	7	NA	NA	2	6	0	0	1	0	0	0
2012-04-21	3	1	1	0	1	0	0	2	1	0	0	1	0	0	0
2012-04-21	3	1	1	300	2	5	498	2	2	0	0	1	0	0	5
2012-04-21	3	1	1	300	3	10	996	2	3	0	0	1	0	0	3
2012-04-21	3	1	1	300	4	25	2490	2	4	0	0	1	0	0	1
2012-04-21	3	1	1	300	5	45	4482	2	5	0	0	1	0	0	0
2012-04-21	3	1	1	300	6	75	7470	2	6	0	0	1	0	0	2
2012-04-21	3	2	1	NA	7	NA	NA	2	7	0	0	1	0	0	0
2012-04-10	1	0	1	0	1	0	0	1	1	0	0	1	0	1	0
2012-04-10	1	0	1	3	2	5	5	1	2	0	0	1	0	1	0
2012-04-10	1	0	1	3	3	10	10	1	3	0	0	1	0	1	0
2012-04-10	1	0	1	3	4	25	25	1	4	0	0	1	0	1	0
2012-04-10	1	0	1	3	5	45	45	1	5	0	0	1	0	1	0
2012-04-10	1	0	1	3	6	75	75	1	6	0	0	1	0	1	0
2012-04-10	1	2	1	NA	7	NA	NA	1	7	0	0	1	0	1	0
2012-04-11	2	0	1	0	1	0	0	1	2	0	0	1	0	1	0
2012-04-11	2	0	1	30	2	5	50	1	3	0	0	1	0	1	0
2012-04-11	2	0	1	30	3	10	100	1	4	0	0	1	0	1	0
2012-04-11	2	0	1	30	4	25	250	1	5	0	0	1	0	1	0
2012-04-11	2	0	1	30	5	45	450	1	6	0	0	1	0	1	0
2012-04-11	2	0	1	30	6	75	750	1	7	0	0	1	0	1	0
2012-04-11	2	2	1	NA	7	NA	NA	1	1	0	0	1	0	1	0
2012-04-12	3	0	1	0	1	0	0	1	3	0	0	1	0	1	0
2012-04-12	3	0	1	300	2	5	498	1	4	0	0	1	0	1	0
2012-04-12	3	0	1	300	3	10	996	1	5	0	0	1	0	1	0
2012-04-12	3	0	1	300	4	25	2490	1	6	0	0	1	0	1	0
2012-04-12	3	0	1	300	5	45	4482	1	7	0	0	1	0	1	0
2012-04-12	3	0	1	300	6	75	7470	1	1	0	0	1	0	1	0
2012-04-12	3	2	1	NA	7	NA	NA	1	2	0	0	1	0	1	0
2012-04-13	1	0	1	0	1	0	0	2	4	0	0	1	0	1	0
2012-04-13	1	0	1	3	2	5	5	2	5	0	0	1	0	1	0
2012-04-13	1	0	1	3	3	10	10	2	6	0	0	1	0	1	0
2012-04-13	1	0	1	3	4	25	25	2	7	0	0	1	0	1	0
2012-04-13	1	0	1	3	5	45	45	2	1	0	0	1	0	1	0
2012-04-13	1	0	1	3	6	75	75	2	2	0	0	1	0	1	0
2012-04-13	1	2	1	NA	7	NA	NA	2	3	0	0	1	0	1	0
2012-04-14	2	0	1	0	1	0	0	2	5	0	0	1	0	1	0
2012-04-14	2	0	1	30	2	5	50	2	6	0	0	1	0	1	0
2012-04-14	2	0	1	30	3	10	100	2	7	0	0	1	0	1	0
2012-04-14	2	0	1	30	4	25	250	2	1	0	0	1	0	1	0
2012-04-14	2	0	1	30	5	45	450	2	2	0	0	1	0	1	0
2012-04-14	2	0	1	30	6	75	750	2	3	0	0	1	0	1	0
2012-04-14	2	2	1	NA	7	NA	NA	2	4	0	0	1	0	1	0
2012-04-15	3	0	1	0	1	0	0	2	6	0	0	1	0	1	0
2012-04-15	3	0	1	300	2	5	498	2	7	0	0	1	0	1	0
2012-04-15	3	0	1	300	3	10	996	2	1	0	0	1	0	1	0
2012-04-15	3	0	1	300	4	25	2490	2	2	0	0	1	0	1	0
2012-04-15	3	0	1	300	5	45	4482	2	3	0	0	1	0	1	0
2012-04-15	3	0	1	300	6	75	7470	2	4	0	0	1	0	1	0
2012-04-15	3	2	1	NA	7	NA	NA	2	5	0	0	1	0	1	0
2012-04-16	1	1	1	0	1	0	0	1	1	0	0	1	0	1	0
2012-04-16	1	1	1	3	2	5	5	1	2	0	0	1	0	1	0
2012-04-16	1	1	1	3	3	10	10	1	3	0	0	1	0	1	0
2012-04-16	1	1	1	3	4	25	25	1	4	0	0	1	0	1	0
2012-04-16	1	1	1	3	5	45	45	1	5	0	0	1	0	1	0
2012-04-16	1	1	1	3	6	75	75	1	6	0	0	1	0	1	0
2012-04-16	1	2	1	NA	7	NA	NA	1	7	0	0	1	0	1	0
2012-04-17	2	1	1	0	1	0	0	1	2	0	0	1	0	1	0
2012-04-17	2	1	1	30	2	5	50	1	3	0	0	1	0	1	0
2012-04-17	2	1	1	30	3	10	100	1	4	0	0	1	0	1	0
2012-04-17	2	1	1	30	4	25	250	1	5	0	0	1	0	1	1
2012-04-17	2	1	1	30	5	45	450	1	6	0	0	1	0	1	0
2012-04-17	2	1	1	30	6	75	750	1	7	0	0	1	0	1	0
2012-04-17	2	2	1	NA	7	NA	NA	1	1	0	0	1	0	1	0
2012-04-18	3	1	1	0	1	0	0	1	3	0	0	1	0	1	0
2012-04-18	3	1	1	300	2	5	498	1	4	0	0	1	0	1	3
2012-04-18	3	1	1	300	3	10	996	1	5	0	0	1	0	1	1
2012-04-18	3	1	1	300	4	25	2490	1	6	0	0	1	0	1	0
2012-04-18	3	1	1	300	5	45	4482	1	7	0	0	1	0	1	0
2012-04-18	3	1	1	300	6	75	7470	1	1	0	0	1	0	1	0
2012-04-18	3	2	1	NA	7	NA	NA	1	2	0	0	1	0	1	0
2012-04-19	1	1	1	0	1	0	0	2	6	0	0	1	0	1	0
2012-04-19	1	1	1	3	2	5	5	2	7	0	0	1	0	1	0
2012-04-19	1	1	1	3	3	10	10	2	1	0	0	1	0	1	0
2012-04-19	1	1	1	3	4	25	25	2	2	0	0	1	0	1	0
2012-04-19	1	1	1	3	5	45	45	2	3	0	0	1	0	1	0
2012-04-19	1	1	1	3	6	75	75	2	4	0	0	1	0	1	0
2012-04-19	1	2	1	NA	7	NA	NA	2	5	0	0	1	0	1	0
2012-04-20	2	1	1	0	1	0	0	2	7	0	0	1	0	1	0
2012-04-20	2	1	1	30	2	5	50	2	1	0	0	1	0	1	0
2012-04-20	2	1	1	30	3	10	100	2	2	0	0	1	0	1	0
2012-04-20	2	1	1	30	4	25	250	2	3	0	0	1	0	1	0
2012-04-20	2	1	1	30	5	45	450	2	4	0	0	1	0	1	1
2012-04-20	2	1	1	30	6	75	750	2	5	0	0	1	0	1	0
2012-04-20	2	2	1	NA	7	NA	NA	2	6	0	0	1	0	1	0
2012-04-21	3	1	1	0	1	0	0	2	1	0	0	1	0	1	0
2012-04-21	3	1	1	300	2	5	498	2	2	0	0	1	0	1	2
2012-04-21	3	1	1	300	3	10	996	2	3	0	0	1	0	1	0
2012-04-21	3	1	1	300	4	25	2490	2	4	0	0	1	0	1	0
2012-04-21	3	1	1	300	5	45	4482	2	5	0	0	1	0	1	0
2012-04-21	3	1	1	300	6	75	7470	2	6	0	0	1	0	1	0
2012-04-21	3	2	1	NA	7	NA	NA	2	7	0	0	1	0	1	0
2012-04-10	1	0	1	0	1	0	0	1	1	0	0	0	1	0	0
2012-04-10	1	0	1	3	2	5	5	1	2	0	0	0	1	0	0
2012-04-10	1	0	1	3	3	10	10	1	3	0	0	0	1	0	0
2012-04-10	1	0	1	3	4	25	25	1	4	0	0	0	1	0	0
2012-04-10	1	0	1	3	5	45	45	1	5	0	0	0	1	0	0
2012-04-10	1	0	1	3	6	75	75	1	6	0	0	0	1	0	0
2012-04-10	1	2	1	NA	7	NA	NA	1	7	0	0	0	1	0	0
2012-04-11	2	0	1	0	1	0	0	1	2	0	0	0	1	0	0
2012-04-11	2	0	1	30	2	5	50	1	3	0	0	0	1	0	0
2012-04-11	2	0	1	30	3	10	100	1	4	0	0	0	1	0	0
2012-04-11	2	0	1	30	4	25	250	1	5	0	0	0	1	0	0
2012-04-11	2	0	1	30	5	45	450	1	6	0	0	0	1	0	0
2012-04-11	2	0	1	30	6	75	750	1	7	0	0	0	1	0	0
2012-04-11	2	2	1	NA	7	NA	NA	1	1	0	0	0	1	0	0
2012-04-12	3	0	1	0	1	0	0	1	3	0	0	0	1	0	0
2012-04-12	3	0	1	300	2	5	498	1	4	0	0	0	1	0	0
2012-04-12	3	0	1	300	3	10	996	1	5	0	0	0	1	0	0
2012-04-12	3	0	1	300	4	25	2490	1	6	0	0	0	1	0	0
2012-04-12	3	0	1	300	5	45	4482	1	7	0	0	0	1	0	0
2012-04-12	3	0	1	300	6	75	7470	1	1	0	0	0	1	0	0
2012-04-12	3	2	1	NA	7	NA	NA	1	2	0	0	0	1	0	0
2012-04-13	1	0	1	0	1	0	0	2	4	0	0	0	1	0	0
2012-04-13	1	0	1	3	2	5	5	2	5	0	0	0	1	0	0
2012-04-13	1	0	1	3	3	10	10	2	6	0	0	0	1	0	0
2012-04-13	1	0	1	3	4	25	25	2	7	0	0	0	1	0	0
2012-04-13	1	0	1	3	5	45	45	2	1	0	0	0	1	0	0
2012-04-13	1	0	1	3	6	75	75	2	2	0	0	0	1	0	0
2012-04-13	1	2	1	NA	7	NA	NA	2	3	0	0	0	1	0	0
2012-04-14	2	0	1	0	1	0	0	2	5	0	0	0	1	0	0
2012-04-14	2	0	1	30	2	5	50	2	6	0	0	0	1	0	0
2012-04-14	2	0	1	30	3	10	100	2	7	0	0	0	1	0	0
2012-04-14	2	0	1	30	4	25	250	2	1	0	0	0	1	0	0
2012-04-14	2	0	1	30	5	45	450	2	2	0	0	0	1	0	0
2012-04-14	2	0	1	30	6	75	750	2	3	0	0	0	1	0	0
2012-04-14	2	2	1	NA	7	NA	NA	2	4	0	0	0	1	0	0
2012-04-15	3	0	1	0	1	0	0	2	6	0	0	0	1	0	0
2012-04-15	3	0	1	300	2	5	498	2	7	0	0	0	1	0	0
2012-04-15	3	0	1	300	3	10	996	2	1	0	0	0	1	0	0
2012-04-15	3	0	1	300	4	25	2490	2	2	0	0	0	1	0	0
2012-04-15	3	0	1	300	5	45	4482	2	3	0	0	0	1	0	0
2012-04-15	3	0	1	300	6	75	7470	2	4	0	0	0	1	0	0
2012-04-15	3	2	1	NA	7	NA	NA	2	5	0	0	0	1	0	0
2012-04-16	1	1	1	0	1	0	0	1	1	0	0	0	1	0	0
2012-04-16	1	1	1	3	2	5	5	1	2	0	0	0	1	0	0
2012-04-16	1	1	1	3	3	10	10	1	3	0	0	0	1	0	0
2012-04-16	1	1	1	3	4	25	25	1	4	0	0	0	1	0	0
2012-04-16	1	1	1	3	5	45	45	1	5	0	0	0	1	0	0
2012-04-16	1	1	1	3	6	75	75	1	6	0	0	0	1	0	1
2012-04-16	1	2	1	NA	7	NA	NA	1	7	0	0	0	1	0	0
2012-04-17	2	1	1	0	1	0	0	1	2	0	0	0	1	0	0
2012-04-17	2	1	1	30	2	5	50	1	3	0	0	0	1	0	0
2012-04-17	2	1	1	30	3	10	100	1	4	0	0	0	1	0	0
2012-04-17	2	1	1	30	4	25	250	1	5	0	0	0	1	0	2
2012-04-17	2	1	1	30	5	45	450	1	6	0	0	0	1	0	0
2012-04-17	2	1	1	30	6	75	750	1	7	0	0	0	1	0	0
2012-04-17	2	2	1	NA	7	NA	NA	1	1	0	0	0	1	0	0
2012-04-18	3	1	1	0	1	0	0	1	3	0	0	0	1	0	0
2012-04-18	3	1	1	300	2	5	498	1	4	0	0	0	1	0	0
2012-04-18	3	1	1	300	3	10	996	1	5	0	0	0	1	0	0
2012-04-18	3	1	1	300	4	25	2490	1	6	0	0	0	1	0	0
2012-04-18	3	1	1	300	5	45	4482	1	7	0	0	0	1	0	0
2012-04-18	3	1	1	300	6	75	7470	1	1	0	0	0	1	0	1
2012-04-18	3	2	1	NA	7	NA	NA	1	2	0	0	0	1	0	0
2012-04-19	1	1	1	0	1	0	0	2	6	0	0	0	1	0	0
2012-04-19	1	1	1	3	2	5	5	2	7	0	0	0	1	0	0
2012-04-19	1	1	1	3	3	10	10	2	1	0	0	0	1	0	0
2012-04-19	1	1	1	3	4	25	25	2	2	0	0	0	1	0	0
2012-04-19	1	1	1	3	5	45	45	2	3	0	0	0	1	0	0
2012-04-19	1	1	1	3	6	75	75	2	4	0	0	0	1	0	0
2012-04-19	1	2	1	NA	7	NA	NA	2	5	0	0	0	1	0	0
2012-04-20	2	1	1	0	1	0	0	2	7	0	0	0	1	0	0
2012-04-20	2	1	1	30	2	5	50	2	1	0	0	0	1	0	0
2012-04-20	2	1	1	30	3	10	100	2	2	0	0	0	1	0	0
2012-04-20	2	1	1	30	4	25	250	2	3	0	0	0	1	0	1
2012-04-20	2	1	1	30	5	45	450	2	4	0	0	0	1	0	0
2012-04-20	2	1	1	30	6	75	750	2	5	0	0	0	1	0	3
2012-04-20	2	2	1	NA	7	NA	NA	2	6	0	0	0	1	0	0
2012-04-21	3	1	1	0	1	0	0	2	1	0	0	0	1	0	0
2012-04-21	3	1	1	300	2	5	498	2	2	0	0	0	1	0	1
2012-04-21	3	1	1	300	3	10	996	2	3	0	0	0	1	0	1
2012-04-21	3	1	1	300	4	25	2490	2	4	0	0	0	1	0	0
2012-04-21	3	1	1	300	5	45	4482	2	5	0	0	0	1	0	0
2012-04-21	3	1	1	300	6	75	7470	2	6	0	0	0	1	0	1
2012-04-21	3	2	1	NA	7	NA	NA	2	7	0	0	0	1	0	0
2012-04-10	1	0	1	0	1	0	0	1	1	0	0	0	1	1	0
2012-04-10	1	0	1	3	2	5	5	1	2	0	0	0	1	1	0
2012-04-10	1	0	1	3	3	10	10	1	3	0	0	0	1	1	0
2012-04-10	1	0	1	3	4	25	25	1	4	0	0	0	1	1	0
2012-04-10	1	0	1	3	5	45	45	1	5	0	0	0	1	1	0
2012-04-10	1	0	1	3	6	75	75	1	6	0	0	0	1	1	0
2012-04-10	1	2	1	NA	7	NA	NA	1	7	0	0	0	1	1	0
2012-04-11	2	0	1	0	1	0	0	1	2	0	0	0	1	1	0
2012-04-11	2	0	1	30	2	5	50	1	3	0	0	0	1	1	0
2012-04-11	2	0	1	30	3	10	100	1	4	0	0	0	1	1	0
2012-04-11	2	0	1	30	4	25	250	1	5	0	0	0	1	1	0
2012-04-11	2	0	1	30	5	45	450	1	6	0	0	0	1	1	0
2012-04-11	2	0	1	30	6	75	750	1	7	0	0	0	1	1	0
2012-04-11	2	2	1	NA	7	NA	NA	1	1	0	0	0	1	1	0
2012-04-12	3	0	1	0	1	0	0	1	3	0	0	0	1	1	0
2012-04-12	3	0	1	300	2	5	498	1	4	0	0	0	1	1	0
2012-04-12	3	0	1	300	3	10	996	1	5	0	0	0	1	1	0
2012-04-12	3	0	1	300	4	25	2490	1	6	0	0	0	1	1	0
2012-04-12	3	0	1	300	5	45	4482	1	7	0	0	0	1	1	0
2012-04-12	3	0	1	300	6	75	7470	1	1	0	0	0	1	1	0
2012-04-12	3	2	1	NA	7	NA	NA	1	2	0	0	0	1	1	0
2012-04-13	1	0	1	0	1	0	0	2	4	0	0	0	1	1	0
2012-04-13	1	0	1	3	2	5	5	2	5	0	0	0	1	1	0
2012-04-13	1	0	1	3	3	10	10	2	6	0	0	0	1	1	0
2012-04-13	1	0	1	3	4	25	25	2	7	0	0	0	1	1	0
2012-04-13	1	0	1	3	5	45	45	2	1	0	0	0	1	1	0
2012-04-13	1	0	1	3	6	75	75	2	2	0	0	0	1	1	0
2012-04-13	1	2	1	NA	7	NA	NA	2	3	0	0	0	1	1	0
2012-04-14	2	0	1	0	1	0	0	2	5	0	0	0	1	1	0
2012-04-14	2	0	1	30	2	5	50	2	6	0	0	0	1	1	0
2012-04-14	2	0	1	30	3	10	100	2	7	0	0	0	1	1	0
2012-04-14	2	0	1	30	4	25	250	2	1	0	0	0	1	1	0
2012-04-14	2	0	1	30	5	45	450	2	2	0	0	0	1	1	0
2012-04-14	2	0	1	30	6	75	750	2	3	0	0	0	1	1	0
2012-04-14	2	2	1	NA	7	NA	NA	2	4	0	0	0	1	1	0
2012-04-15	3	0	1	0	1	0	0	2	6	0	0	0	1	1	0
2012-04-15	3	0	1	300	2	5	498	2	7	0	0	0	1	1	0
2012-04-15	3	0	1	300	3	10	996	2	1	0	0	0	1	1	0
2012-04-15	3	0	1	300	4	25	2490	2	2	0	0	0	1	1	0
2012-04-15	3	0	1	300	5	45	4482	2	3	0	0	0	1	1	0
2012-04-15	3	0	1	300	6	75	7470	2	4	0	0	0	1	1	0
2012-04-15	3	2	1	NA	7	NA	NA	2	5	0	0	0	1	1	0
2012-04-16	1	1	1	0	1	0	0	1	1	0	0	0	1	1	0
2012-04-16	1	1	1	3	2	5	5	1	2	0	0	0	1	1	0
2012-04-16	1	1	1	3	3	10	10	1	3	0	0	0	1	1	0
2012-04-16	1	1	1	3	4	25	25	1	4	0	0	0	1	1	0
2012-04-16	1	1	1	3	5	45	45	1	5	0	0	0	1	1	0
2012-04-16	1	1	1	3	6	75	75	1	6	0	0	0	1	1	1
2012-04-16	1	2	1	NA	7	NA	NA	1	7	0	0	0	1	1	0
2012-04-17	2	1	1	0	1	0	0	1	2	0	0	0	1	1	0
2012-04-17	2	1	1	30	2	5	50	1	3	0	0	0	1	1	0
2012-04-17	2	1	1	30	3	10	100	1	4	0	0	0	1	1	0
2012-04-17	2	1	1	30	4	25	250	1	5	0	0	0	1	1	0
2012-04-17	2	1	1	30	5	45	450	1	6	0	0	0	1	1	0
2012-04-17	2	1	1	30	6	75	750	1	7	0	0	0	1	1	0
2012-04-17	2	2	1	NA	7	NA	NA	1	1	0	0	0	1	1	0
2012-04-18	3	1	1	0	1	0	0	1	3	0	0	0	1	1	0
2012-04-18	3	1	1	300	2	5	498	1	4	0	0	0	1	1	0
2012-04-18	3	1	1	300	3	10	996	1	5	0	0	0	1	1	0
2012-04-18	3	1	1	300	4	25	2490	1	6	0	0	0	1	1	0
2012-04-18	3	1	1	300	5	45	4482	1	7	0	0	0	1	1	0
2012-04-18	3	1	1	300	6	75	7470	1	1	0	0	0	1	1	0
2012-04-18	3	2	1	NA	7	NA	NA	1	2	0	0	0	1	1	0
2012-04-19	1	1	1	0	1	0	0	2	6	0	0	0	1	1	0
2012-04-19	1	1	1	3	2	5	5	2	7	0	0	0	1	1	0
2012-04-19	1	1	1	3	3	10	10	2	1	0	0	0	1	1	0
2012-04-19	1	1	1	3	4	25	25	2	2	0	0	0	1	1	0
[truncated: 2,537 more rows]

## Sheet: susceptibility_test
espece	insecticide	expo.time	replicats	mos.exposed	mos.morts	mos.vivant
KISUMU	DELTAMETHRINE	0	1	25	0	25
KISUMU	DELTAMETHRINE	0	2	25	0	25
KISUMU	DELTAMETHRINE	0	3	25	0	25
KISUMU	DELTAMETHRINE	0	4	25	0	25
KISUMU	DELTAMETHRINE	10	1	25	2	23
KISUMU	DELTAMETHRINE	10	2	25	0	25
KISUMU	DELTAMETHRINE	10	3	25	0	25
KISUMU	DELTAMETHRINE	10	4	25	1	24
KISUMU	DELTAMETHRINE	15	1	25	2	23
KISUMU	DELTAMETHRINE	15	2	25	0	25
KISUMU	DELTAMETHRINE	15	3	25	1	24
KISUMU	DELTAMETHRINE	15	4	25	1	24
KISUMU	DELTAMETHRINE	20	1	25	6	19
KISUMU	DELTAMETHRINE	20	2	25	8	17
KISUMU	DELTAMETHRINE	20	3	25	6	19
KISUMU	DELTAMETHRINE	20	4	25	6	19
KISUMU	DELTAMETHRINE	30	1	25	8	17
KISUMU	DELTAMETHRINE	30	2	25	10	15
KISUMU	DELTAMETHRINE	30	3	25	10	15
KISUMU	DELTAMETHRINE	30	4	25	12	13
KISUMU	DELTAMETHRINE	45	1	25	10	15
KISUMU	DELTAMETHRINE	45	2	25	18	7
KISUMU	DELTAMETHRINE	45	3	25	18	7
KISUMU	DELTAMETHRINE	45	4	25	16	9
KISUMU	DELTAMETHRINE	60	1	25	25	0
KISUMU	DELTAMETHRINE	60	2	25	25	0
KISUMU	DELTAMETHRINE	60	3	25	25	0
KISUMU	DELTAMETHRINE	60	4	25	25	0
KISUMU	DELTAMETHRINE	24	1	25	25	0
KISUMU	DELTAMETHRINE	24	2	25	25	0
KISUMU	DELTAMETHRINE	24	3	25	25	0
KISUMU	DELTAMETHRINE	24	4	25	25	0
GAMBIAE	DELTAMETHRINE	0	1	25	0	25
GAMBIAE	DELTAMETHRINE	0	2	25	0	25
GAMBIAE	DELTAMETHRINE	0	3	25	0	25
GAMBIAE	DELTAMETHRINE	0	4	25	0	25
GAMBIAE	DELTAMETHRINE	10	1	25	0	25
GAMBIAE	DELTAMETHRINE	10	2	25	0	25
GAMBIAE	DELTAMETHRINE	10	3	25	0	25
GAMBIAE	DELTAMETHRINE	10	4	25	1	24
GAMBIAE	DELTAMETHRINE	15	1	25	1	24
GAMBIAE	DELTAMETHRINE	15	2	25	0	25
GAMBIAE	DELTAMETHRINE	15	3	25	0	25
GAMBIAE	DELTAMETHRINE	15	4	25	1	24
GAMBIAE	DELTAMETHRINE	20	1	25	2	23
GAMBIAE	DELTAMETHRINE	20	2	25	1	24
GAMBIAE	DELTAMETHRINE	20	3	25	1	24
GAMBIAE	DELTAMETHRINE	20	4	25	1	24
GAMBIAE	DELTAMETHRINE	30	1	25	3	22
GAMBIAE	DELTAMETHRINE	30	2	25	3	22
GAMBIAE	DELTAMETHRINE	30	3	25	4	21
GAMBIAE	DELTAMETHRINE	30	4	25	3	22
GAMBIAE	DELTAMETHRINE	45	1	25	6	19
GAMBIAE	DELTAMETHRINE	45	2	25	5	20
GAMBIAE	DELTAMETHRINE	45	3	25	6	19
GAMBIAE	DELTAMETHRINE	45	4	25	3	22
GAMBIAE	DELTAMETHRINE	60	1	25	7	18
GAMBIAE	DELTAMETHRINE	60	2	25	5	20
GAMBIAE	DELTAMETHRINE	60	3	25	8	17
GAMBIAE	DELTAMETHRINE	60	4	25	4	21
GAMBIAE	DELTAMETHRINE	24	1	25	10	15
GAMBIAE	DELTAMETHRINE	24	2	25	7	18
GAMBIAE	DELTAMETHRINE	24	3	25	12	13
GAMBIAE	DELTAMETHRINE	24	4	25	8	17
CULEX	DELTAMETHRINE	0	1	25	0	25
CULEX	DELTAMETHRINE	0	2	25	0	25
CULEX	DELTAMETHRINE	0	3	25	0	25
CULEX	DELTAMETHRINE	0	4	25	0	25
CULEX	DELTAMETHRINE	10	1	25	0	25
CULEX	DELTAMETHRINE	10	2	25	0	25
CULEX	DELTAMETHRINE	10	3	25	0	25
CULEX	DELTAMETHRINE	10	4	25	0	25
CULEX	DELTAMETHRINE	15	1	25	0	25
CULEX	DELTAMETHRINE	15	2	25	0	25
CULEX	DELTAMETHRINE	15	3	25	0	25
CULEX	DELTAMETHRINE	15	4	25	0	25
CULEX	DELTAMETHRINE	20	1	25	0	25
CULEX	DELTAMETHRINE	20	2	25	0	25
CULEX	DELTAMETHRINE	20	3	25	0	25
CULEX	DELTAMETHRINE	20	4	25	1	24
CULEX	DELTAMETHRINE	30	1	25	0	25
CULEX	DELTAMETHRINE	30	2	25	0	25
CULEX	DELTAMETHRINE	30	3	25	1	24
CULEX	DELTAMETHRINE	30	4	25	1	24
CULEX	DELTAMETHRINE	45	1	25	2	23
CULEX	DELTAMETHRINE	45	2	25	1	24
CULEX	DELTAMETHRINE	45	3	25	1	24
CULEX	DELTAMETHRINE	45	4	25	1	24
CULEX	DELTAMETHRINE	60	1	25	4	21
CULEX	DELTAMETHRINE	60	2	25	2	23
CULEX	DELTAMETHRINE	60	3	25	2	23
CULEX	DELTAMETHRINE	60	4	25	1	24
CULEX	DELTAMETHRINE	24	1	25	8	17
CULEX	DELTAMETHRINE	24	2	25	3	22
CULEX	DELTAMETHRINE	24	3	25	5	20
CULEX	DELTAMETHRINE	24	4	25	4	21
KISUMU	CONTROL	0	1	25	0	25
KISUMU	CONTROL	10	1	25	1	24
KISUMU	CONTROL	15	1	25	1	24
KISUMU	CONTROL	20	1	25	1	24
KISUMU	CONTROL	30	1	25	1	24
KISUMU	CONTROL	45	1	25	1	24
KISUMU	CONTROL	60	1	25	1	24
KISUMU	CONTROL	24	1	25	1	24
GAMBIAE	CONTROL	0	1	26	0	26
GAMBIAE	CONTROL	10	1	26	0	26
GAMBIAE	CONTROL	15	1	26	0	26
GAMBIAE	CONTROL	20	1	26	0	26
GAMBIAE	CONTROL	30	1	26	1	25
GAMBIAE	CONTROL	45	1	26	1	25
GAMBIAE	CONTROL	60	1	26	1	25
GAMBIAE	CONTROL	24	1	26	1	25
CULEX	CONTROL	0	1	25	0	25
CULEX	CONTROL	10	1	25	0	25
CULEX	CONTROL	15	1	25	0	25
CULEX	CONTROL	20	1	25	0	25
CULEX	CONTROL	30	1	25	0	25
CULEX	CONTROL	45	1	25	0	25
CULEX	CONTROL	60	1	25	0	25
CULEX	CONTROL	24	1	25	0	25

## Sheet: cone_test
espece	net	Num.net	net.panel	replicat	mos.exposed	mos.KD (1h)	mos.morts (24h)	mos.vivants
KISUMU	temoin	1	1	1	5	0	0	5
KISUMU	temoin	1	1	2	5	0	0	5
KISUMU	temoin	1	2	1	5	0	0	5
KISUMU	temoin	1	2	2	5	0	0	5
KISUMU	temoin	1	3	1	5	0	0	5
KISUMU	temoin	1	3	2	5	0	0	5
KISUMU	temoin	1	4	1	5	0	0	5
KISUMU	temoin	1	4	2	5	0	0	5
KISUMU	temoin	1	5	1	5	0	0	5
KISUMU	temoin	1	5	2	5	0	0	5
KISUMU	temoin	2	1	1	5	1	1	4
KISUMU	temoin	2	1	2	5	0	0	5
KISUMU	temoin	2	2	1	5	0	0	5
KISUMU	temoin	2	2	2	5	0	0	5
KISUMU	temoin	2	3	1	5	0	0	5
KISUMU	temoin	2	3	2	5	0	0	5
KISUMU	temoin	2	4	1	5	0	1	4
KISUMU	temoin	2	4	2	5	0	0	5
KISUMU	temoin	2	5	1	5	0	0	5
KISUMU	temoin	2	5	2	5	0	0	5
KISUMU	temoin	3	1	1	5	0	0	5
KISUMU	temoin	3	1	2	5	0	0	5
KISUMU	temoin	3	2	1	5	0	0	5
KISUMU	temoin	3	2	2	5	0	0	5
KISUMU	temoin	3	3	1	5	0	0	5
KISUMU	temoin	3	3	2	5	0	0	5
KISUMU	temoin	3	4	1	5	0	0	5
KISUMU	temoin	3	4	2	5	0	0	5
KISUMU	temoin	3	5	1	5	0	0	5
KISUMU	temoin	3	5	2	5	0	0	5
KISUMU	temoin	4	1	1	5	0	2	3
KISUMU	temoin	4	1	2	5	0	0	5
KISUMU	temoin	4	2	1	5	0	0	5
KISUMU	temoin	4	2	2	5	0	0	5
KISUMU	temoin	4	3	1	5	0	0	5
KISUMU	temoin	4	3	2	5	0	0	5
KISUMU	temoin	4	4	1	5	0	0	5
KISUMU	temoin	4	4	2	5	0	0	5
KISUMU	temoin	4	5	1	5	0	0	5
KISUMU	temoin	4	5	2	5	0	0	5
KISUMU	temoin	5	1	1	5	0	0	5
KISUMU	temoin	5	1	2	5	0	0	5
KISUMU	temoin	5	2	1	5	0	0	5
KISUMU	temoin	5	2	2	5	0	0	5
KISUMU	temoin	5	3	1	5	0	0	5
KISUMU	temoin	5	3	2	5	0	1	4
KISUMU	temoin	5	4	1	5	0	0	5
KISUMU	temoin	5	4	2	5	0	0	5
KISUMU	temoin	5	5	1	5	0	0	5
KISUMU	temoin	5	5	2	5	0	0	5
KISUMU	temoin	6	1	1	5	0	0	5
KISUMU	temoin	6	1	2	5	0	0	5
KISUMU	temoin	6	2	1	5	0	0	5
KISUMU	temoin	6	2	2	5	0	0	5
KISUMU	temoin	6	3	1	5	0	0	5
KISUMU	temoin	6	3	2	5	0	0	5
KISUMU	temoin	6	4	1	5	0	0	5
KISUMU	temoin	6	4	2	5	0	0	5
KISUMU	temoin	6	5	1	5	0	0	5
KISUMU	temoin	6	5	2	5	0	0	5
KISUMU	temoin	7	1	1	5	0	0	5
KISUMU	temoin	7	1	2	5	0	0	5
KISUMU	temoin	7	2	1	5	0	0	5
KISUMU	temoin	7	2	2	5	0	0	5
KISUMU	temoin	7	3	1	5	0	0	5
KISUMU	temoin	7	3	2	5	0	0	5
KISUMU	temoin	7	4	1	5	0	0	5
KISUMU	temoin	7	4	2	5	0	0	5
KISUMU	temoin	7	5	1	5	0	0	5
KISUMU	temoin	7	5	2	5	0	0	5
KISUMU	temoin	8	1	1	5	0	0	5
KISUMU	temoin	8	1	2	5	0	0	5
KISUMU	temoin	8	2	1	5	0	0	5
KISUMU	temoin	8	2	2	5	0	0	5
KISUMU	temoin	8	3	1	5	0	0	5
KISUMU	temoin	8	3	2	5	0	0	5
KISUMU	temoin	8	4	1	5	0	0	5
KISUMU	temoin	8	4	2	5	0	0	5
KISUMU	temoin	8	5	1	5	0	0	5
KISUMU	temoin	8	5	2	5	0	0	5
KISUMU	temoin	9	1	1	5	0	0	5
KISUMU	temoin	9	1	2	5	0	0	5
KISUMU	temoin	9	2	1	5	0	0	5
KISUMU	temoin	9	2	2	5	0	0	5
KISUMU	temoin	9	3	1	5	0	0	5
KISUMU	temoin	9	3	2	5	0	0	5
KISUMU	temoin	9	4	1	5	0	0	5
KISUMU	temoin	9	4	2	5	0	0	5
KISUMU	temoin	9	5	1	5	0	0	5
KISUMU	temoin	9	5	2	5	0	0	5
KISUMU	temoin	10	1	1	5	0	0	5
KISUMU	temoin	10	1	2	5	0	0	5
KISUMU	temoin	10	2	1	5	0	0	5
KISUMU	temoin	10	2	2	5	0	0	5
KISUMU	temoin	10	3	1	5	0	0	5
KISUMU	temoin	10	3	2	5	0	0	5
KISUMU	temoin	10	4	1	5	0	0	5
KISUMU	temoin	10	4	2	5	0	0	5
KISUMU	temoin	10	5	1	5	0	0	5
KISUMU	temoin	10	5	2	5	0	0	5
KISUMU	temoin	11	1	1	5	0	0	5
KISUMU	temoin	11	1	2	5	0	0	5
KISUMU	temoin	11	2	1	5	0	0	5
KISUMU	temoin	11	2	2	5	0	0	5
KISUMU	temoin	11	3	1	5	0	0	5
KISUMU	temoin	11	3	2	5	0	0	5
KISUMU	temoin	11	4	1	5	0	0	5
KISUMU	temoin	11	4	2	5	0	0	5
KISUMU	temoin	11	5	1	5	0	0	5
KISUMU	temoin	11	5	2	5	1	1	4
KISUMU	temoin	12	1	1	5	0	0	5
KISUMU	temoin	12	1	2	5	0	0	5
KISUMU	temoin	12	2	1	5	0	0	5
KISUMU	temoin	12	2	2	5	0	0	5
KISUMU	temoin	12	3	1	5	0	0	5
KISUMU	temoin	12	3	2	5	0	0	5
KISUMU	temoin	12	4	1	5	0	0	5
KISUMU	temoin	12	4	2	5	0	0	5
KISUMU	temoin	12	5	1	5	0	0	5
KISUMU	temoin	12	5	2	5	0	0	5
KISUMU	temoin	13	1	1	5	0	0	5
KISUMU	temoin	13	1	2	5	0	0	5
KISUMU	temoin	13	2	1	5	0	0	5
KISUMU	temoin	13	2	2	5	0	0	5
KISUMU	temoin	13	3	1	5	0	0	5
KISUMU	temoin	13	3	2	5	0	0	5
KISUMU	temoin	13	4	1	5	0	0	5
KISUMU	temoin	13	4	2	5	0	0	5
KISUMU	temoin	13	5	1	5	0	0	5
KISUMU	temoin	13	5	2	5	0	0	5
KISUMU	temoin	14	1	1	5	0	0	5
KISUMU	temoin	14	1	2	5	0	0	5
KISUMU	temoin	14	2	1	5	0	0	5
KISUMU	temoin	14	2	2	5	0	0	5
KISUMU	temoin	14	3	1	5	0	0	5
KISUMU	temoin	14	3	2	5	0	0	5
KISUMU	temoin	14	4	1	5	0	0	5
KISUMU	temoin	14	4	2	5	0	0	5
KISUMU	temoin	14	5	1	5	0	0	5
KISUMU	temoin	14	5	2	5	0	0	5
KISUMU	temoin	15	1	1	5	0	0	5
KISUMU	temoin	15	1	2	5	0	0	5
KISUMU	temoin	15	2	1	5	0	0	5
KISUMU	temoin	15	2	2	5	0	0	5
KISUMU	temoin	15	3	1	5	0	0	5
KISUMU	temoin	15	3	2	5	0	0	5
KISUMU	temoin	15	4	1	5	0	0	5
KISUMU	temoin	15	4	2	5	0	0	5
KISUMU	temoin	15	5	1	5	0	0	5
KISUMU	temoin	15	5	2	5	0	0	5
KISUMU	temoin	16	1	1	5	0	0	5
KISUMU	temoin	16	1	2	5	0	0	5
KISUMU	temoin	16	2	1	5	0	0	5
KISUMU	temoin	16	2	2	5	0	0	5
KISUMU	temoin	16	3	1	5	0	0	5
KISUMU	temoin	16	3	2	5	0	0	5
KISUMU	temoin	16	4	1	5	0	0	5
KISUMU	temoin	16	4	2	5	0	1	4
KISUMU	temoin	16	5	1	5	0	0	5
KISUMU	temoin	16	5	2	5	0	0	5
KISUMU	LLIN	1	1	1	5	5	5	0
KISUMU	LLIN	1	1	2	5	5	5	0
KISUMU	LLIN	1	2	1	5	5	5	0
KISUMU	LLIN	1	2	2	5	5	5	0
KISUMU	LLIN	1	3	1	5	5	5	0
KISUMU	LLIN	1	3	2	5	5	5	0
KISUMU	LLIN	1	4	1	5	5	5	0
KISUMU	LLIN	1	4	2	5	5	5	0
KISUMU	LLIN	1	5	1	5	5	5	0
KISUMU	LLIN	1	5	2	5	5	5	0
KISUMU	LLIN	2	1	1	5	5	5	0
KISUMU	LLIN	2	1	2	5	4	5	0
KISUMU	LLIN	2	2	1	5	5	5	0
KISUMU	LLIN	2	2	2	5	5	5	0
KISUMU	LLIN	2	3	1	5	5	5	0
KISUMU	LLIN	2	3	2	5	5	5	0
KISUMU	LLIN	2	4	1	5	5	5	0
KISUMU	LLIN	2	4	2	5	5	5	0
KISUMU	LLIN	2	5	1	5	5	5	0
KISUMU	LLIN	2	5	2	5	5	5	0
KISUMU	LLIN	3	1	1	5	5	5	0
KISUMU	LLIN	3	1	2	5	5	5	0
KISUMU	LLIN	3	2	1	5	5	5	0
KISUMU	LLIN	3	2	2	5	5	5	0
KISUMU	LLIN	3	3	1	5	5	5	0
KISUMU	LLIN	3	3	2	5	5	5	0
KISUMU	LLIN	3	4	1	5	5	5	0
KISUMU	LLIN	3	4	2	5	5	5	0
KISUMU	LLIN	3	5	1	5	5	5	0
KISUMU	LLIN	3	5	2	5	5	5	0
KISUMU	LLIN	4	1	1	5	5	5	0
KISUMU	LLIN	4	1	2	5	4	5	0
KISUMU	LLIN	4	2	1	5	5	5	0
KISUMU	LLIN	4	2	2	5	5	5	0
KISUMU	LLIN	4	3	1	5	5	5	0
KISUMU	LLIN	4	3	2	5	5	5	0
KISUMU	LLIN	4	4	1	5	5	5	0
KISUMU	LLIN	4	4	2	5	5	5	0
KISUMU	LLIN	4	5	1	5	5	5	0
KISUMU	LLIN	4	5	2	5	5	5	0
KISUMU	LLIN	5	1	1	5	5	5	0
KISUMU	LLIN	5	1	2	5	5	5	0
KISUMU	LLIN	5	2	1	5	5	5	0
KISUMU	LLIN	5	2	2	5	5	5	0
KISUMU	LLIN	5	3	1	5	5	5	0
KISUMU	LLIN	5	3	2	5	5	5	0
KISUMU	LLIN	5	4	1	5	5	5	0
KISUMU	LLIN	5	4	2	5	5	5	0
KISUMU	LLIN	5	5	1	5	5	5	0
KISUMU	LLIN	5	5	2	5	5	5	0
KISUMU	LLIN	6	1	1	5	5	5	0
KISUMU	LLIN	6	1	2	5	5	5	0
KISUMU	LLIN	6	2	1	5	5	5	0
KISUMU	LLIN	6	2	2	5	4	5	0
KISUMU	LLIN	6	3	1	5	5	5	0
KISUMU	LLIN	6	3	2	5	5	5	0
KISUMU	LLIN	6	4	1	5	5	5	0
KISUMU	LLIN	6	4	2	5	5	5	0
KISUMU	LLIN	6	5	1	5	5	5	0
KISUMU	LLIN	6	5	2	5	5	5	0
KISUMU	LLIN	7	1	1	5	5	5	0
KISUMU	LLIN	7	1	2	5	5	5	0
KISUMU	LLIN	7	2	1	5	5	5	0
KISUMU	LLIN	7	2	2	5	5	5	0
KISUMU	LLIN	7	3	1	5	5	5	0
KISUMU	LLIN	7	3	2	5	5	5	0
KISUMU	LLIN	7	4	1	5	5	5	0
KISUMU	LLIN	7	4	2	5	5	5	0
KISUMU	LLIN	7	5	1	5	5	5	0
KISUMU	LLIN	7	5	2	5	5	5	0
KISUMU	LLIN	8	1	1	5	5	5	0
KISUMU	LLIN	8	1	2	5	5	5	0
KISUMU	LLIN	8	2	1	5	5	5	0
KISUMU	LLIN	8	2	2	5	5	5	0
KISUMU	LLIN	8	3	1	5	5	5	0
KISUMU	LLIN	8	3	2	5	5	5	0
KISUMU	LLIN	8	4	1	5	5	5	0
KISUMU	LLIN	8	4	2	5	5	5	0
KISUMU	LLIN	8	5	1	5	5	5	0
KISUMU	LLIN	8	5	2	5	5	5	0
KISUMU	LLIN	9	1	1	5	5	5	0
KISUMU	LLIN	9	1	2	5	5	5	0
KISUMU	LLIN	9	2	1	5	5	5	0
KISUMU	LLIN	9	2	2	5	3	5	0
KISUMU	LLIN	9	3	1	5	5	5	0
KISUMU	LLIN	9	3	2	5	5	5	0
KISUMU	LLIN	9	4	1	5	5	5	0
KISUMU	LLIN	9	4	2	5	5	5	0
KISUMU	LLIN	9	5	1	5	5	5	0
KISUMU	LLIN	9	5	2	5	5	5	0
KISUMU	LLIN	10	1	1	5	5	5	0
KISUMU	LLIN	10	1	2	5	5	5	0
KISUMU	LLIN	10	2	1	5	5	5	0
KISUMU	LLIN	10	2	2	5	5	5	0
KISUMU	LLIN	10	3	1	5	5	5	0
KISUMU	LLIN	10	3	2	5	5	5	0
KISUMU	LLIN	10	4	1	5	5	5	0
KISUMU	LLIN	10	4	2	5	5	5	0
KISUMU	LLIN	10	5	1	5	5	5	0
KISUMU	LLIN	10	5	2	5	5	5	0
KISUMU	LLIN	11	1	1	5	5	5	0
KISUMU	LLIN	11	1	2	5	5	5	0
KISUMU	LLIN	11	2	1	5	5	5	0
KISUMU	LLIN	11	2	2	5	5	5	0
KISUMU	LLIN	11	3	1	5	5	5	0
KISUMU	LLIN	11	3	2	5	5	5	0
KISUMU	LLIN	11	4	1	5	5	5	0
KISUMU	LLIN	11	4	2	5	5	5	0
KISUMU	LLIN	11	5	1	5	5	5	0
KISUMU	LLIN	11	5	2	5	5	5	0
KISUMU	LLIN	12	1	1	5	4	5	0
KISUMU	LLIN	12	1	2	5	5	5	0
KISUMU	LLIN	12	2	1	5	5	5	0
KISUMU	LLIN	12	2	2	5	5	5	0
KISUMU	LLIN	12	3	1	5	5	5	0
KISUMU	LLIN	12	3	2	5	5	5	0
KISUMU	LLIN	12	4	1	5	5	5	0
KISUMU	LLIN	12	4	2	5	5	5	0
KISUMU	LLIN	12	5	1	5	5	5	0
KISUMU	LLIN	12	5	2	5	5	5	0
KISUMU	LLIN	13	1	1	5	5	5	0
KISUMU	LLIN	13	1	2	5	5	5	0
KISUMU	LLIN	13	2	1	5	5	5	0
KISUMU	LLIN	13	2	2	5	5	5	0
KISUMU	LLIN	13	3	1	5	5	5	0
KISUMU	LLIN	13	3	2	5	5	5	0
KISUMU	LLIN	13	4	1	5	5	5	0
KISUMU	LLIN	13	4	2	5	5	5	0
KISUMU	LLIN	13	5	1	5	5	5	0
KISUMU	LLIN	13	5	2	5	5	5	0
KISUMU	LLIN	14	1	1	5	5	5	0
KISUMU	LLIN	14	1	2	5	5	5	0
KISUMU	LLIN	14	2	1	5	5	5	0
KISUMU	LLIN	14	2	2	5	5	5	0
KISUMU	LLIN	14	3	1	5	5	5	0
KISUMU	LLIN	14	3	2	5	5	5	0
KISUMU	LLIN	14	4	1	5	5	5	0
KISUMU	LLIN	14	4	2	5	5	5	0
KISUMU	LLIN	14	5	1	5	5	5	0
KISUMU	LLIN	14	5	2	5	5	5	0
KISUMU	LLIN	15	1	1	5	5	5	0
KISUMU	LLIN	15	1	2	5	5	5	0
KISUMU	LLIN	15	2	1	5	5	5	0
KISUMU	LLIN	15	2	2	5	5	5	0
KISUMU	LLIN	15	3	1	5	5	5	0
KISUMU	LLIN	15	3	2	5	5	5	0
KISUMU	LLIN	15	4	1	5	5	5	0
KISUMU	LLIN	15	4	2	5	5	5	0
KISUMU	LLIN	15	5	1	5	5	5	0
KISUMU	LLIN	15	5	2	5	5	5	0
KISUMU	LLIN	16	1	1	5	5	5	0
KISUMU	LLIN	16	1	2	5	5	5	0
KISUMU	LLIN	16	2	1	5	5	5	0
KISUMU	LLIN	16	2	2	5	5	5	0
KISUMU	LLIN	16	3	1	5	5	5	0
KISUMU	LLIN	16	3	2	5	5	5	0
KISUMU	LLIN	16	4	1	5	5	5	0
KISUMU	LLIN	16	4	2	5	5	5	0
KISUMU	LLIN	16	5	1	5	5	5	0
KISUMU	LLIN	16	5	2	5	5	5	0

## Sheet: Legend
LEGEND
	type de nets				Nuit	1		Hole index values
		untreated	0			2		pour 0 trous	0
		LLIN	1			3		suface 3cm * nbr 5	5
		without nets	2					suface 3cm * nbr 10	10
	souche							suface 3cm * nbr 25	25
		An. gambiae souche Kisumu	0					suface 3cm * nbr 45	45
		An. gambiae résistane	1					suface 3cm * nbr 75	75
		Culex	2					sans mostiquaire	3333
	surface des trous							pour 0 trous	0
		intact	0					suface 30cm * nbr 5	50
		3 cm	3					suface 30cm * nbr 10	100
		30 cm	30					suface 30cm * nbr 25	250
		300 cm	300					suface 30cm * nbr 45	450
		without nets	3000					suface 30cm * nbr 75	750
	numero des cases							sans mostiquaire	3333
		A	1					pour 0 trous	0
		B	2					suface 300cm * nbr 5	498
		C	3					suface 300cm * nbr 10	996
		D	4					suface 300cm * nbr 25	2490
		E	5					suface 300cm * nbr 45	4482
		F	6					suface 300cm * nbr 75	7470
		G	7					sans mostiquaire	3333
	Nbr de trous
		0 trou	0
		5 trous	5
		10 trous	10
		25 trous	25
		45 trous	45
		75 trous	75
		Without nets	1000
	Réplique
		réplicat 1	1
		réplicat 2	2
	captureur
		Appolinaire	1
		Arouna	2
		Etienne	3
		Julien	4
		Ambroise	5
		Matthieu	6
		Norick	7
	localisation
		under net	0
		into hut	1
		veranda	2
	Etat_vivant	1	sinon	0
	Etat_mort	1	sinon	0
	Etat_mort24H	1	sinon	0
	Gorgement
		fed	0
		unfed	1
