# Supplementary material for: Do holes in long-lasting insecticidal nets compromise their efficacy against pyrethroid resistant Anopheles gambiae and Culex quinquefasciatus? Results from a release–recapture study in experimental huts
Source: Malar J. 2015 Aug 28;14:332. doi: 10.1186/s12936-015-0836-7 (PMC4551388; doi:10.1186/s12936-015-0836-7)
Supplement: Additional file 4: — Risk ratios of mosquitoes being fed or dead depending on location. [file 12936_2015_836_MOESM4_ESM.xls]

## Sheet: Legend
	Type	net type in the categories 0 (untreated net) and 1 (new PermaNet 2.0 LLIN).
	Species	mosquito species in the categories 0 (An. gambiae KISUMU strain), 1 (An. gambiae collected in Akron), and 2 (Cx. quinquefasciatus collected in Cotonou)
	Size	hole size in square cm in the categories 0, 3, 30 and 300
	Number	number of holes
	THS	total holed surface area in cm2
	UN_D	dead mosquitoes found under the net
	UN_F	fed mosquitoes found under the net
	UN_T	total mosquitoes found under the net
	NUN_D	dead mosquitoes found elsewhere in the hut
	NUN_F	fed mosquitoes found elsewhere in the hut
	NUN_T	total mosquitoes found elsewhere in the hut
	RR.F	ratio of the risk of a mosquito being fed if found under the net relative to the risk of a mosquito being fed if found elsewhere in the hut
	RR.F.LB	lower 95% confidence bound for RR.F
	RR.F.UB	upper 95% confidence bound for RR.F
	RR.D	ratio of the risk of a mosquito being dead if found under the net relative to the risk of a mosquito being dead if found elsewhere in the hut
	RR.D.LB	lower 95% confidence bound for RR.D
	RR.D.UB	upper 95% confidence bound for RR.D

## Sheet: RiskRatio
Type	Species	Size	Number	THS	UN_D	UN_F	UN_T	NUN_D	NUN_F	NUN_T	RR.F	RR.F.LB	RR.F.UB	RR.D	RR.D.LB	RR.D.UB
0	0	0	0	0	0	2	2	0	28	234	8.35714	2.74851	11.8908	#N/A	0	Inf
0	0	3	5	15	0	1	3	3	11	74	2.24242	0.391901	6.97456	0	0	20.1538
0	0	3	10	30	0	6	8	4	7	74	7.92857	3.32108	17.2231	0	0	7.11611
0	0	3	25	75	0	9	12	3	10	71	5.325	2.65654	10.1451	0	0	6.63494
0	0	3	45	135	0	11	15	3	13	71	4.00513	2.18017	7.05873	0	0	5.4432
0	0	3	75	225	0	14	16	1	14	82	5.125	3.04708	8.57082	0	0	18.7555
0	0	30	5	150	0	11	14	0	7	64	7.18367	3.41977	15.1011	#N/A	0	Inf
0	0	30	10	300	0	16	18	1	8	58	6.44444	3.42688	12.6054	0	0	11.854
0	0	30	25	750	0	13	17	0	14	69	3.76891	2.16145	6.42171	#N/A	0	Inf
0	0	30	45	1350	0	19	20	3	31	73	2.2371	1.65791	3.01979	0	0	4.30725
0	0	30	75	2250	0	18	19	1	38	75	1.86981	1.40842	2.42159	0	0	14.5545
0	0	300	5	1500	0	15	15	0	30	56	1.86667	1.43255	2.45675	#N/A	0	Inf
0	0	300	10	3000	0	11	14	3	37	57	1.21042	0.782952	1.62144	0	0	4.64686
0	0	300	25	7500	0	12	14	0	41	58	1.21254	0.829246	1.54545	#N/A	0	Inf
0	0	300	45	13500	0	8	8	0	51	72	1.41176	0.941149	1.68083	#N/A	0	Inf
0	0	300	75	22500	0	6	6	0	60	69	1.15	0.697796	1.29817	#N/A	0	Inf
0	1	0	0	0	0	2	2	0	1	239	239	35.5928	1353.22	#N/A	0	Inf
0	1	3	5	15	0	0	0	0	5	79	#N/A	0	#N/A	#N/A	0	Inf
0	1	3	10	30	0	0	0	0	6	85	#N/A	0	#N/A	#N/A	0	Inf
0	1	3	25	75	0	6	7	1	8	77	8.25	3.69842	16.6326	0	0	37.9457
0	1	3	45	135	0	6	11	0	14	74	2.88312	1.30657	5.51464	#N/A	0	Inf
0	1	3	75	225	0	4	11	0	24	75	1.13636	0.451005	2.28782	#N/A	0	Inf
0	1	30	5	150	0	1	1	0	11	77	7	1.36258	12.2424	#N/A	0	Inf
0	1	30	10	300	0	0	0	0	19	81	#N/A	0	#N/A	#N/A	0	Inf
0	1	30	25	750	0	9	14	0	22	69	2.01623	1.11499	3.25147	#N/A	0	Inf
0	1	30	45	1350	0	11	12	0	29	63	1.99138	1.32408	2.73499	#N/A	0	Inf
0	1	30	75	2250	0	16	19	0	31	64	1.73854	1.20648	2.38644	#N/A	0	Inf
0	1	300	5	1500	0	17	18	0	18	59	3.09568	2.08906	4.71007	#N/A	0	Inf
0	1	300	10	3000	0	10	10	0	31	75	2.41935	1.67047	3.23858	#N/A	0	Inf
0	1	300	25	7500	0	7	8	0	49	76	1.35714	0.805408	1.72703	#N/A	0	Inf
0	1	300	45	13500	0	8	8	1	54	79	1.46296	0.97489	1.74059	0	0	34.505
0	1	300	75	22500	0	9	10	0	58	73	1.13276	0.742204	1.35766	#N/A	0	Inf
0	2	0	0	0	0	0	0	0	0	267	#N/A	0	Inf	#N/A	0	Inf
0	2	3	5	15	0	13	17	0	1	63	48.1765	8.83653	275.676	#N/A	0	Inf
0	2	3	10	30	0	12	19	0	13	68	3.30364	1.78288	5.92709	#N/A	0	Inf
0	2	3	25	75	0	34	43	1	11	48	3.45032	2.09039	6.04776	0	0	4.21019
0	2	3	45	135	0	34	36	0	23	51	2.0942	1.57508	2.94679	#N/A	0	Inf
0	2	3	75	225	0	43	43	0	20	43	2.15	1.637	3.07588	#N/A	0	Inf
0	2	30	5	150	0	51	57	1	5	32	5.72632	2.79673	13.0871	0	0	2.12685
0	2	30	10	300	0	41	45	0	21	50	2.16931	1.59564	3.1294	#N/A	0	Inf
0	2	30	25	750	0	50	52	1	12	40	3.20513	2.10532	5.33265	0	0	2.91038
0	2	30	45	1350	0	58	58	0	16	39	2.4375	1.76734	3.69286	#N/A	0	Inf
0	2	30	75	2250	0	62	62	0	14	26	1.85714	1.4036	2.82024	#N/A	0	Inf
0	2	300	5	1500	0	41	42	0	21	42	1.95238	1.50114	2.75447	#N/A	0	Inf
0	2	300	10	3000	0	33	36	0	29	54	1.7069	1.32431	2.28412	#N/A	0	Inf
0	2	300	25	7500	0	39	40	0	34	51	1.4625	1.22408	1.847	#N/A	0	Inf
0	2	300	45	13500	0	37	37	0	38	57	1.5	1.29015	1.86142	#N/A	0	Inf
0	2	300	75	22500	0	55	56	0	35	39	1.09439	0.991482	1.28768	#N/A	0	Inf
1	0	0	0	0	0	0	0	247	1	250	#N/A	0	#N/A	#N/A	0	#N/A
1	0	3	5	15	0	0	0	80	0	80	#N/A	0	Inf	#N/A	0	1.04802
1	0	3	10	30	2	0	2	75	0	75	#N/A	0	Inf	1	0.34238	1.05122
1	0	3	25	75	4	0	4	75	0	75	#N/A	0	Inf	1	0.510109	1.05122
1	0	3	45	135	9	0	9	68	0	69	#N/A	0	Inf	1.01471	0.710776	1.08417
1	0	3	75	225	13	2	13	67	0	67	Inf	2.73791	Inf	1	0.771905	1.05734
1	0	30	5	150	14	0	14	75	0	75	#N/A	0	Inf	1	0.784689	1.05122
1	0	30	10	300	12	0	12	74	0	75	#N/A	0	Inf	1.01351	0.767376	1.07728
1	0	30	25	750	11	3	11	70	2	71	9.68182	2.04163	43.6377	1.01429	0.751326	1.08174
1	0	30	45	1350	19	3	19	60	2	64	5.05263	1.05307	23.7121	1.06667	0.885	1.17644
1	0	30	75	2250	29	6	29	57	4	57	2.94828	0.953538	9.06913	1	0.88303	1.06739
1	0	300	5	1500	17	6	17	52	0	53	Inf	5.1066	Inf	1.01923	0.830642	1.11041
1	0	300	10	3000	37	7	37	43	2	45	4.25676	1.07789	17.3654	1.04651	0.946156	1.17409
1	0	300	25	7500	28	11	28	63	3	63	8.25	2.68999	25.8924	1	0.879357	1.06098
1	0	300	45	13500	14	11	14	62	4	62	12.1786	4.76295	31.8743	1	0.784689	1.06196
1	0	300	75	22500	20	10	20	63	7	63	4.5	1.98792	10.0446	1	0.838875	1.06098
1	1	0	0	0	0	0	0	85	0	277	#N/A	0	Inf	#N/A	0	#N/A
1	1	3	5	15	0	0	0	39	0	104	#N/A	0	Inf	#N/A	0	#N/A
1	1	3	10	30	0	0	0	42	4	125	#N/A	0	#N/A	#N/A	0	#N/A
1	1	3	25	75	0	0	0	50	4	116	#N/A	0	#N/A	#N/A	0	#N/A
1	1	3	45	135	0	0	0	62	11	120	#N/A	0	#N/A	#N/A	0	#N/A
1	1	3	75	225	3	3	5	63	16	125	4.6875	1.6589	9.14977	1.19048	0.452097	1.86907
1	1	30	5	150	0	0	0	33	6	99	#N/A	0	#N/A	#N/A	0	#N/A
1	1	30	10	300	0	2	2	31	7	92	13.1429	3.84635	26.7784	0	0	2.0582
1	1	30	25	750	7	10	12	39	13	92	5.89744	3.22311	10.2535	1.37607	0.725941	2.12609
1	1	30	45	1350	3	7	8	37	24	82	2.98958	1.67802	4.44596	0.831081	0.296567	1.65436
1	1	30	75	2250	7	17	18	40	21	96	4.31746	2.90319	6.45876	0.933333	0.470193	1.59289
1	1	300	5	1500	14	10	16	19	4	76	11.875	4.41735	31.9891	3.5	2.21899	5.40253
1	1	300	10	3000	7	8	9	23	14	71	4.50794	2.47058	7.55475	2.40097	1.29758	3.70764
1	1	300	25	7500	1	4	8	40	25	96	1.92	0.783494	3.53581	0.3	0.0532557	1.17191
1	1	300	45	13500	2	5	6	33	41	90	1.82927	0.930951	2.51502	0.909091	0.258109	2.07363
1	1	300	75	22500	6	10	10	26	43	94	2.18605	1.53081	2.77478	2.16923	1.0604	3.60178
1	2	0	0	0	0	0	1	17	0	258	#N/A	0	Inf	0	0	13.9973
1	2	3	5	15	0	2	4	9	2	82	20.5	3.90826	89.9171	0	0	5.17959
1	2	3	10	30	0	1	1	4	4	82	20.5	3.56869	52.271	0	0	26.3903
1	2	3	25	75	0	3	5	6	4	90	13.5	3.78848	39.8264	0	0	7.80743
1	2	3	45	135	2	9	12	3	2	70	26.25	7.19139	97.9849	3.88889	0.807396	17.1735
1	2	3	75	225	0	15	20	3	3	63	15.75	5.49978	46.9716	0	0	3.71673
1	2	30	5	150	1	4	12	7	5	74	4.93333	1.545	14.4203	0.880952	0.144153	4.5446
1	2	30	10	300	2	11	16	8	3	76	17.4167	5.85057	52.7727	1.1875	0.295077	4.23048
1	2	30	25	750	0	15	15	7	4	76	19	7.83318	48.4134	0	0	2.37853
1	2	30	45	1350	0	16	16	1	14	73	5.21429	3.37201	8.48726	0	0	16.6968
1	2	30	75	2250	4	41	42	2	10	54	5.27143	3.15582	9.41716	2.57143	0.575286	11.6202
1	2	300	5	1500	0	25	39	11	0	58	Inf	10.2828	Inf	0	0	0.482732
1	2	300	10	3000	1	23	34	4	4	63	10.6544	4.28469	27.7255	0.463235	0.0706559	2.90779
1	2	300	25	7500	0	22	22	4	6	68	11.3333	5.57264	24.3498	0	0	2.72225
1	2	300	45	13500	0	23	24	1	20	67	3.21042	2.24866	4.76661	0	0	10.3801
1	2	300	75	22500	0	30	30	0	25	64	2.56	1.94898	3.56435	#N/A	0	Inf

## Sheet: Aggregated_by_species_+_type
SpeciesType	Species	Type	UN_D	UN_F	UN_T	NUN_D	NUN_F	NUN_T	RR.F.LB	RR.F.UB	RR.F	RR.D.LB	RR.D.UB	RR.D
KISUMU_untreated	0	0	0	172	201	22	400	1257	2.4293	2.96365	2.6891	0	1.07445	0
AKRON_untreated	1	0	0	106	131	2	380	1345	2.52325	3.20896	2.864	0	19.5244	0
Cx_untreated	2	0	0	603	643	3	293	970	2.82084	3.42907	3.10463	0	1.92663	0
KISUMU_LLIN	0	1	229	59	229	1231	25	1244	8.2287	19.9398	12.8203	0.918691	1.01812	1.01056
AKRON_LLIN	1	1	50	76	94	662	233	1755	5.16811	7.06594	6.08985	1.13578	1.68881	1.41014
Cx_LLIN	2	1	10	240	293	87	106	1318	8.42902	12.3261	10.1848	0.273797	0.965705	0.517045

## Sheet: Aggregated_by_THS
THS	THS	UN_D	UN_F	UN_T	NUN_D	NUN_F	NUN_T	RR.F.LB	RR.F.UB	RR.F	RR.D.LB	RR.D.UB	RR.D
c0	0	0	4	5	349	30	1525	17.92	63.4033	40.6667	0	1.90551	0
c15	15	0	16	24	131	19	482	9.79693	28.0071	16.9123	0	0.509148	0
c30	30	2	19	30	125	34	509	6.04471	14.188	9.48137	0.0747217	0.878035	0.271467
c75	75	4	52	71	136	37	477	6.71515	13.2354	9.44195	0.0768853	0.482896	0.197597
c135	135	11	60	83	136	63	455	3.9917	6.78931	5.22088	0.249025	0.757665	0.443391
c150	150	15	67	98	116	34	421	5.98321	11.997	8.46549	0.336993	0.886061	0.555507
c225	225	16	81	108	134	77	455	3.5143	5.57959	4.43182	0.310498	0.790565	0.50304
c300	300	14	70	93	114	58	432	4.29323	7.31269	5.60623	0.340165	0.923889	0.570458
c750	750	18	100	121	117	67	417	4.07954	6.51115	5.1437	0.334552	0.818705	0.530197
c1350	1350	22	114	133	101	116	394	2.46397	3.44959	2.91133	0.422324	0.96479	0.645277
c1500	1500	31	114	147	82	73	344	2.93683	4.57088	3.65446	0.610563	1.26221	0.884686
c2250	2250	40	160	189	100	118	372	2.27845	3.14413	2.66882	0.567988	1.07871	0.787302
c3000	3000	45	92	140	73	117	365	1.68817	2.47854	2.05006	1.16595	2.19095	1.60714
c7500	7500	29	95	120	107	158	412	1.76416	2.40152	2.06435	0.645853	1.31095	0.93053
c13500	13500	16	92	97	97	208	427	1.74398	2.1712	1.94707	0.444914	1.14821	0.726113
c22500	22500	26	120	132	89	228	402	1.44518	1.77403	1.60287	0.598172	1.29748	0.889683
